# Supplementary material for: A novel NHEJ gene signature based model for risk stratification and prognosis prediction in hepatocellular carcinoma
Source: Cancer Cell Int. 2023 Apr 4;23:59. doi: 10.1186/s12935-023-02907-9 (PMC10071660; doi:10.1186/s12935-023-02907-9)
Supplement: Supplementary file 2 — Additional file 2: Table S4. Gene set enrichment analysis between the high- and low-risk subgroups in TCGA training cohort. [file 12935_2023_2907_MOESM2_ESM.xlsx]

## Sheet: KEGG
Additional file 2 Table S4.Gene set enrichment analysis between the high- and low-risk subgroups in TCGA training cohort
Term	ES	NES	pvalue	FDR	FWER
DNA_REPLICATION	-0.8061	-1.7592	0.002	0.0407	0.235
MISMATCH_REPAIR	-0.7773	-1.7951	0.0019	0.0458	0.191
HOMOLOGOUS_RECOMBINATION	-0.775	-1.8157	0	0.0411	0.152
CELL_CYCLE	-0.7281	-1.9813	0	0.0354	0.016
GLYCOSAMINOGLYCAN_BIOSYNTHESIS_KERATAN_SULFATE	-0.6708	-1.726	0.0042	0.0444	0.308
NON_HOMOLOGOUS_END_JOINING	-0.6846	-1.5241	0.0313	0.0963	0.759
RNA_DEGRADATION	-0.6643	-1.8306	0	0.043	0.137
NUCLEOTIDE_EXCISION_REPAIR	-0.6602	-1.7508	0.002	0.0367	0.253
GLYCOSYLPHOSPHATIDYLINOSITOL_GPI_ANCHOR_BIOSYNTHESIS	-0.6571	-1.7139	0.0039	0.0459	0.328
BLADDER_CANCER	-0.6477	-1.86	0	0.0877	0.099
PANCREATIC_CANCER	-0.6411	-1.8201	0	0.0435	0.147
SPLICEOSOME	-0.6404	-1.7725	0	0.0471	0.222
BASE_EXCISION_REPAIR	-0.6384	-1.7247	0.0118	0.0434	0.309
GLYCOSAMINOGLYCAN_BIOSYNTHESIS_CHONDROITIN_SULFATE	-0.6378	-1.7124	0.0082	0.0449	0.331
INOSITOL_PHOSPHATE_METABOLISM	-0.6335	-1.6988	0.002	0.0459	0.364
CHRONIC_MYELOID_LEUKEMIA	-0.6289	-1.798	0	0.0479	0.187
BASAL_TRANSCRIPTION_FACTORS	-0.6269	-1.7317	0.0041	0.0431	0.296
UBIQUITIN_MEDIATED_PROTEOLYSIS	-0.6234	-1.8345	0	0.0534	0.132
RENAL_CELL_CARCINOMA	-0.6155	-1.7709	0	0.0448	0.223
COLORECTAL_CANCER	-0.6069	-1.7518	0	0.0379	0.251
OOCYTE_MEIOSIS	-0.6032	-1.9638	0	0.0274	0.028
PROGESTERONE_MEDIATED_OOCYTE_MATURATION	-0.5974	-1.8337	0	0.0467	0.132
SMALL_CELL_LUNG_CANCER	-0.5967	-1.7426	0.004	0.0398	0.275
NOTCH_SIGNALING_PATHWAY	-0.5962	-1.6559	0.0061	0.0501	0.47
AMINOACYL_TRNA_BIOSYNTHESIS	-0.5918	-1.6668	0.0281	0.0528	0.444
PHOSPHATIDYLINOSITOL_SIGNALING_SYSTEM	-0.5885	-1.6605	0.0064	0.0499	0.462
FC_GAMMA_R_MEDIATED_PHAGOCYTOSIS	-0.585	-1.7021	0.0063	0.0459	0.354
NON_SMALL_CELL_LUNG_CANCER	-0.5735	-1.6776	0.006	0.051	0.411
VASOPRESSIN_REGULATED_WATER_REABSORPTION	-0.5729	-1.7552	0.004	0.0402	0.244
ADHERENS_JUNCTION	-0.5697	-1.6951	0.004	0.046	0.375
MTOR_SIGNALING_PATHWAY	-0.5678	-1.655	0.0102	0.0496	0.473
NOD_LIKE_RECEPTOR_SIGNALING_PATHWAY	-0.5649	-1.5757	0.0388	0.0709	0.666
ENDOMETRIAL_CANCER	-0.5605	-1.6048	0.0061	0.0607	0.593
ENDOCYTOSIS	-0.5535	-1.8401	0	0.0679	0.123
WNT_SIGNALING_PATHWAY	-0.5502	-1.7802	0	0.046	0.208
THYROID_CANCER	-0.5498	-1.5905	0.0207	0.0646	0.637
PYRIMIDINE_METABOLISM	-0.5496	-1.7847	0	0.0472	0.204
ACUTE_MYELOID_LEUKEMIA	-0.5495	-1.6015	0.0161	0.0614	0.604
SNARE_INTERACTIONS_IN_VESICULAR_TRANSPORT	-0.5492	-1.609	0.0169	0.0599	0.586
NEUROTROPHIN_SIGNALING_PATHWAY	-0.5479	-1.7612	0.002	0.0418	0.233
PATHWAYS_IN_CANCER	-0.5471	-1.8372	0	0.0592	0.129
ERBB_SIGNALING_PATHWAY	-0.5466	-1.6633	0	0.051	0.456
APOPTOSIS	-0.5457	-1.6572	0.0123	0.0501	0.467
GLIOMA	-0.5339	-1.664	0.0062	0.0531	0.455
AXON_GUIDANCE	-0.531	-1.6872	0.0021	0.0485	0.386
FOCAL_ADHESION	-0.5303	-1.6533	0.0207	0.0482	0.476
P53_SIGNALING_PATHWAY	-0.53	-1.6635	0.008	0.052	0.456
EPITHELIAL_CELL_SIGNALING_IN_HELICOBACTER_PYLORI_INFECTION	-0.5281	-1.6766	0.0084	0.049	0.414
TGF_BETA_SIGNALING_PATHWAY	-0.5278	-1.5903	0.0204	0.0637	0.637
PROSTATE_CANCER	-0.5266	-1.6219	0.0142	0.0584	0.564
GAP_JUNCTION	-0.5229	-1.635	0.0109	0.0537	0.524
GNRH_SIGNALING_PATHWAY	-0.5206	-1.7044	0.0043	0.0465	0.349
REGULATION_OF_ACTIN_CYTOSKELETON	-0.5204	-1.7671	0.0022	0.0436	0.223
PATHOGENIC_ESCHERICHIA_COLI_INFECTION	-0.5178	-1.6539	0.0102	0.0489	0.475
O_GLYCAN_BIOSYNTHESIS	-0.5159	-1.4965	0.0411	0.109	0.808
PURINE_METABOLISM	-0.5154	-1.8567	0	0.069	0.101
MELANOGENESIS	-0.5153	-1.7617	0.0022	0.044	0.233
FC_EPSILON_RI_SIGNALING_PATHWAY	-0.5104	-1.6254	0.0131	0.0575	0.551
BASAL_CELL_CARCINOMA	-0.5097	-1.6119	0.0179	0.0606	0.584
GLYCOSPHINGOLIPID_BIOSYNTHESIS_LACTO_AND_NEOLACTO_SERIES	-0.5089	-1.5175	0.0237	0.0989	0.772
HEDGEHOG_SIGNALING_PATHWAY	-0.5075	-1.5922	0.0183	0.0646	0.632
LEUKOCYTE_TRANSENDOTHELIAL_MIGRATION	-0.4972	-1.5996	0.0171	0.0615	0.608
MAPK_SIGNALING_PATHWAY	-0.4962	-1.755	0	0.0385	0.244
LONG_TERM_POTENTIATION	-0.4907	-1.6503	0.0085	0.0485	0.484
MELANOMA	-0.4899	-1.6145	0.0138	0.0607	0.581
VEGF_SIGNALING_PATHWAY	-0.4882	-1.6101	0.0109	0.0603	0.584
RIG_I_LIKE_RECEPTOR_SIGNALING_PATHWAY	-0.4879	-1.4809	0.0449	0.1153	0.827
VIBRIO_CHOLERAE_INFECTION	-0.4834	-1.6772	0.0106	0.0498	0.411
TIGHT_JUNCTION	-0.463	-1.638	0.0109	0.0531	0.517
INSULIN_SIGNALING_PATHWAY	-0.4538	-1.5618	0.0106	0.0762	0.691
LONG_TERM_DEPRESSION	-0.4377	-1.4812	0.0385	0.1165	0.826
GLYCEROPHOSPHOLIPID_METABOLISM	-0.4099	-1.4654	0.0388	0.1232	0.846
HUNTINGTONS_DISEASE	-0.3899	-1.6618	0.0178	0.0506	0.461
AMYOTROPHIC_LATERAL_SCLEROSIS_ALS	-0.3826	-1.422	0.0385	0.1439	0.899
ALANINE_ASPARTATE_AND_GLUTAMATE_METABOLISM	0.4934	1.4987	0.0499	0.1038	0.821
ARGININE_AND_PROLINE_METABOLISM	0.5559	1.7146	0.0079	0.0253	0.327
TYROSINE_METABOLISM	0.5723	1.7102	0.0206	0.0251	0.337
PHENYLALANINE_METABOLISM	0.6002	1.6116	0.031	0.054	0.576
PEROXISOME	0.605	1.7557	0.021	0.018	0.257
PPAR_SIGNALING_PATHWAY	0.625	1.8406	0.0019	0.0109	0.121
LINOLEIC_ACID_METABOLISM	0.6434	1.7889	0	0.0146	0.19
STEROID_HORMONE_BIOSYNTHESIS	0.6647	1.8305	0.0057	0.0109	0.132
PROPANOATE_METABOLISM	0.6675	1.6917	0.0218	0.0285	0.372
METABOLISM_OF_XENOBIOTICS_BY_CYTOCHROME_P450	0.6778	1.888	0.0038	0.0113	0.084
B_CELL_RECEPTOR_SIGNALING_PATHWAY	-0.5483	-1.5748	0.0513	0.0704	0.668
BUTANOATE_METABOLISM	0.6947	1.8506	0.0077	0.0112	0.115
TRYPTOPHAN_METABOLISM	0.7038	1.974	0	0.0061	0.028
T_CELL_RECEPTOR_SIGNALING_PATHWAY	-0.5383	-1.5422	0.0612	0.0864	0.727
BETA_ALANINE_METABOLISM	0.713	1.7727	0.004	0.0159	0.22
LIMONENE_AND_PINENE_DEGRADATION	0.7297	1.5794	0.0389	0.0667	0.663
HISTIDINE_METABOLISM	0.5124	1.5151	0.0507	0.0974	0.798
DRUG_METABOLISM_CYTOCHROME_P450	0.7385	1.9696	0	0.0048	0.03
DRUG_METABOLISM_OTHER_ENZYMES	0.5187	1.5173	0.0683	0.1005	0.792
RNA_POLYMERASE	-0.5579	-1.5087	0.0737	0.1031	0.786
COMPLEMENT_AND_COAGULATION_CASCADES	0.7432	1.8526	0.0042	0.0124	0.115
VALINE_LEUCINE_AND_ISOLEUCINE_DEGRADATION	0.7507	1.8221	0.0061	0.011	0.143
GLYCOSAMINOGLYCAN_BIOSYNTHESIS_HEPARAN_SULFATE	-0.5078	-1.4876	0.064	0.1135	0.818
RETINOL_METABOLISM	0.7732	2.0591	0	0.0044	0.007
GLYCINE_SERINE_AND_THREONINE_METABOLISM	0.7974	1.8793	0	0.0107	0.092
TOLL_LIKE_RECEPTOR_SIGNALING_PATHWAY	-0.5029	-1.4767	0.0765	0.1173	0.834
ASCORBATE_AND_ALDARATE_METABOLISM	0.6233	1.4721	0.1102	0.1188	0.853
FATTY_ACID_METABOLISM	0.852	2.0142	0	0.0064	0.02
CYTOSOLIC_DNA_SENSING_PATHWAY	-0.5183	-1.4523	0.0795	0.1302	0.862
CHEMOKINE_SIGNALING_PATHWAY	-0.461	-1.4453	0.1151	0.1342	0.871
DORSO_VENTRAL_AXIS_FORMATION	-0.5582	-1.4425	0.0846	0.1347	0.875
SPHINGOLIPID_METABOLISM	-0.4883	-1.4362	0.0675	0.1387	0.884
ARRHYTHMOGENIC_RIGHT_VENTRICULAR_CARDIOMYOPATHY_ARVC	-0.4513	-1.4284	0.0653	0.1412	0.893
JAK_STAT_SIGNALING_PATHWAY	-0.4518	-1.4298	0.0929	0.142	0.892
PRIMARY_BILE_ACID_BIOSYNTHESIS	0.9432	1.9371	0	0.006	0.042
HYPERTROPHIC_CARDIOMYOPATHY_HCM	-0.4378	-1.4172	0.0799	0.1462	0.904
PYRUVATE_METABOLISM	0.4536	1.4302	0.0854	0.1472	0.9
LEISHMANIA_INFECTION	-0.5536	-1.4119	0.1456	0.1474	0.912
N_GLYCAN_BIOSYNTHESIS	-0.4449	-1.4123	0.0885	0.1488	0.912
NATURAL_KILLER_CELL_MEDIATED_CYTOTOXICITY	-0.4685	-1.3944	0.1502	0.1605	0.923
TYPE_II_DIABETES_MELLITUS	-0.4433	-1.391	0.0865	0.1616	0.927
LYSOSOME	-0.4182	-1.3816	0.1346	0.164	0.933
ECM_RECEPTOR_INTERACTION	-0.4765	-1.3833	0.1535	0.1645	0.933
DILATED_CARDIOMYOPATHY	-0.4344	-1.3843	0.1161	0.1656	0.932
ARACHIDONIC_ACID_METABOLISM	0.4281	1.4003	0.0672	0.1673	0.927
SELENOAMINO_ACID_METABOLISM	-0.4655	-1.3653	0.1166	0.1758	0.942
LYSINE_DEGRADATION	-0.4686	-1.3406	0.1683	0.1955	0.953
GLYCOLYSIS_GLUCONEOGENESIS	0.3911	1.3472	0.1078	0.2109	0.959
NITROGEN_METABOLISM	0.4841	1.339	0.1096	0.2117	0.964
ALZHEIMERS_DISEASE	-0.2965	-1.3111	0.1416	0.2155	0.964
CALCIUM_SIGNALING_PATHWAY	-0.3615	-1.3123	0.0979	0.2168	0.964
VASCULAR_SMOOTH_MUSCLE_CONTRACTION	-0.3906	-1.3137	0.1663	0.2179	0.964
ETHER_LIPID_METABOLISM	-0.4094	-1.2878	0.1157	0.236	0.977
AMINO_SUGAR_AND_NUCLEOTIDE_SUGAR_METABOLISM	-0.4072	-1.2846	0.1716	0.2369	0.978
GLYOXYLATE_AND_DICARBOXYLATE_METABOLISM	0.4562	1.3013	0.1481	0.243	0.98
PENTOSE_AND_GLUCURONATE_INTERCONVERSIONS	0.5212	1.293	0.196	0.2443	0.983
TASTE_TRANSDUCTION	-0.3928	-1.2722	0.1491	0.2463	0.978
REGULATION_OF_AUTOPHAGY	-0.429	-1.2368	0.2295	0.28	0.982
GLYCOSPHINGOLIPID_BIOSYNTHESIS_GLOBO_SERIES	-0.4807	-1.2277	0.2054	0.2847	0.987
CYTOKINE_CYTOKINE_RECEPTOR_INTERACTION	-0.3881	-1.229	0.2462	0.2859	0.986
CARDIAC_MUSCLE_CONTRACTION	-0.317	-1.2119	0.173	0.2984	0.99
PENTOSE_PHOSPHATE_PATHWAY	-0.39	-1.2078	0.2187	0.3	0.99
CIRCADIAN_RHYTHM_MAMMAL	-0.5391	-1.2035	0.2686	0.3021	0.992
FOLATE_BIOSYNTHESIS	0.5268	1.2276	0.2279	0.3088	0.992
SULFUR_METABOLISM	-0.4317	-1.1887	0.233	0.3162	0.992
VIRAL_MYOCARDITIS	-0.4059	-1.1833	0.3007	0.3188	0.992
GALACTOSE_METABOLISM	-0.3766	-1.1497	0.2407	0.353	0.995
FRUCTOSE_AND_MANNOSE_METABOLISM	-0.3577	-1.1445	0.2878	0.356	0.995
RIBOFLAVIN_METABOLISM	-0.4289	-1.1342	0.3065	0.3582	0.995
ALDOSTERONE_REGULATED_SODIUM_REABSORPTION	-0.3532	-1.1344	0.3028	0.3611	0.995
PRION_DISEASES	-0.3747	-1.1369	0.2988	0.3617	0.995
PORPHYRIN_AND_CHLOROPHYLL_METABOLISM	0.397	1.1694	0.2689	0.3683	0.994
BIOSYNTHESIS_OF_UNSATURATED_FATTY_ACIDS	0.4359	1.15	0.3154	0.3699	0.995
CELL_ADHESION_MOLECULES_CAMS	-0.3753	-1.1186	0.3405	0.3734	0.995
PROXIMAL_TUBULE_BICARBONATE_RECLAMATION	0.3988	1.155	0.2581	0.3745	0.995
VALINE_LEUCINE_AND_ISOLEUCINE_BIOSYNTHESIS	-0.4683	-1.1093	0.359	0.3785	0.997
GLYCEROLIPID_METABOLISM	-0.316	-1.1114	0.248	0.3792	0.997
STARCH_AND_SUCROSE_METABOLISM	0.3806	1.1299	0.2928	0.3831	0.996
ANTIGEN_PROCESSING_AND_PRESENTATION	-0.4012	-1.0969	0.3948	0.3867	0.998
GLYCOSPHINGOLIPID_BIOSYNTHESIS_GANGLIO_SERIES	-0.418	-1.0936	0.3523	0.3875	0.998
HEMATOPOIETIC_CELL_LINEAGE	-0.3949	-1.0982	0.3587	0.3884	0.998
CITRATE_CYCLE_TCA_CYCLE	0.4007	1.1135	0.3667	0.3925	0.996
NEUROACTIVE_LIGAND_RECEPTOR_INTERACTION	-0.2747	-1.077	0.3066	0.4005	0.998
PROTEASOME	-0.352	-1.0794	0.412	0.4007	0.998
CYSTEINE_AND_METHIONINE_METABOLISM	-0.3385	-1.072	0.3797	0.4033	0.998
ONE_CARBON_POOL_BY_FOLATE	-0.3864	-1.0683	0.3977	0.4044	0.998
PROTEIN_EXPORT	-0.3259	-1.0297	0.4194	0.4466	0.999
GLYCOSAMINOGLYCAN_DEGRADATION	-0.351	-1.0178	0.4178	0.4571	0.999
PRIMARY_IMMUNODEFICIENCY	-0.4401	-1.0038	0.4799	0.467	0.999
GLUTATHIONE_METABOLISM	-0.2943	-1.0061	0.45	0.4678	0.999
ABC_TRANSPORTERS	0.3306	0.9975	0.4725	0.5302	0.999
ADIPOCYTOKINE_SIGNALING_PATHWAY	-0.2693	-0.9254	0.5529	0.5575	0.999
OTHER_GLYCAN_DEGRADATION	-0.3649	-0.9274	0.5644	0.5595	0.999
RENIN_ANGIOTENSIN_SYSTEM	0.3767	0.9614	0.525	0.564	0.999
INTESTINAL_IMMUNE_NETWORK_FOR_IGA_PRODUCTION	-0.3771	-0.9131	0.5672	0.5701	0.999
TYPE_I_DIABETES_MELLITUS	-0.3703	-0.8838	0.6203	0.6035	1
TAURINE_AND_HYPOTAURINE_METABOLISM	0.3744	0.9137	0.583	0.6128	0.999
SYSTEMIC_LUPUS_ERYTHEMATOSUS	-0.2534	-0.8477	0.6659	0.6467	1
ASTHMA	-0.3478	-0.8434	0.6159	0.6479	1
NICOTINATE_AND_NICOTINAMIDE_METABOLISM	-0.2739	-0.8238	0.7495	0.6695	1
STEROID_BIOSYNTHESIS	0.3804	0.8474	0.6103	0.6704	1
OXIDATIVE_PHOSPHORYLATION	0.2416	0.8578	0.5838	0.6736	1
PARKINSONS_DISEASE	0.2126	0.8089	0.6265	0.707	1
MATURITY_ONSET_DIABETES_OF_THE_YOUNG	-0.2738	-0.7875	0.8021	0.7125	1
ALLOGRAFT_REJECTION	-0.3528	-0.7679	0.6716	0.733	1
PANTOTHENATE_AND_COA_BIOSYNTHESIS	0.2794	0.772	0.7475	0.7394	1
RIBOSOME	-0.3341	-0.7512	0.6926	0.7494	1
ALPHA_LINOLENIC_ACID_METABOLISM	0.2743	0.7489	0.8183	0.7526	1
GRAFT_VERSUS_HOST_DISEASE	-0.3145	-0.6909	0.7315	0.8191	1
TERPENOID_BACKBONE_BIOSYNTHESIS	0.2764	0.658	0.8391	0.8481	1
OLFACTORY_TRANSDUCTION	-0.166	-0.6551	0.9817	0.8545	1
AUTOIMMUNE_THYROID_DISEASE	-0.2457	-0.5897	0.8408	0.9113	1

## Sheet: GO
Table S4 Gene set enrichment analysis between the high- and low-risk subgroups in TCGA training cohort
Term	ES	NES	pvalue	FDR	FWER
ALANINE_CATABOLIC_PROCESS	0.9881	1.5635	0	0.2183	1
LEUKOTRIENE_B4_CATABOLIC_PROCESS	0.9788	1.569	0	0.2128	1
MONOTERPENOID_METABOLIC_PROCESS	0.9766	1.6216	0	0.1576	1
FLAVONOID_GLUCURONIDATION	0.9728	1.3026	0.0683	0.5416	1
PHENYLPROPANOID_METABOLIC_PROCESS	0.9723	1.6804	0	0.1166	1
FLAVONE_METABOLIC_PROCESS	0.9684	1.3943	0.0284	0.4251	1
TYROSINE_CATABOLIC_PROCESS	0.9658	1.5061	0.0062	0.2776	1
LIPID_HYDROXYLATION	0.9608	1.6734	0	0.1192	1
REGULATION_OF_VERY_LOW_DENSITY_LIPOPROTEIN_PARTICLE_REMODELING	0.9527	1.4975	0.0041	0.2852	1
LEUKOTRIENE_B4_METABOLIC_PROCESS	0.9503	1.5685	0.0101	0.2127	1
OMEGA_HYDROXYLASE_P450_PATHWAY	0.9497	1.8108	0	0.0643	0.936
CELLULAR_RESPONSE_TO_AMMONIUM_ION	0.9444	1.7569	0.002	0.0747	0.984
RESPONSE_TO_AMMONIUM_ION	0.9444	1.7569	0.002	0.0754	0.984
XYLULOSE_5_PHOSPHATE_METABOLIC_PROCESS	0.942	1.5749	0.01	0.2069	1
SHORT_CHAIN_FATTY_ACID_CATABOLIC_PROCESS	0.9274	1.7109	0	0.0962	0.996
XENOBIOTIC_GLUCURONIDATION	0.9247	1.3773	0.0625	0.4518	1
GLYOXYLATE_METABOLIC_PROCESS	0.9218	1.8232	0	0.0614	0.916
TRIGLYCERIDE_RICH_LIPOPROTEIN_PARTICLE_CLEARANCE	0.9164	1.654	0.0081	0.1325	1
FLAVONOID_METABOLIC_PROCESS	0.9156	1.5472	0.004	0.2338	1
EPOXYGENASE_P450_PATHWAY	0.9115	1.9189	0	0.0372	0.618
TRIGLYCERIDE_RICH_LIPOPROTEIN_PARTICLE_REMODELING	0.9045	1.8253	0.002	0.0618	0.914
ALKALOID_METABOLIC_PROCESS	0.9028	1.6383	0.002	0.1437	1
RESPONSE_TO_SELENIUM_ION	0.9016	1.7909	0	0.0663	0.958
CHYLOMICRON_REMODELING	0.8983	1.7414	0.004	0.0812	0.989
NEGATIVE_REGULATION_OF_TRIGLYCERIDE_CATABOLIC_PROCESS	0.8981	1.5785	0.0063	0.2028	1
URATE_TRANSPORT	0.8873	1.6188	0.0174	0.1573	1
LEUCINE_CATABOLIC_PROCESS	0.8866	1.7387	0.002	0.0822	0.99
XENOBIOTIC_TRANSPORT_ACROSS_BLOOD_BRAIN_BARRIER	0.886	1.4956	0.0315	0.2869	1
REGULATION_OF_INTESTINAL_CHOLESTEROL_ABSORPTION	0.8839	1.7407	0.0039	0.0811	0.989
UREA_METABOLIC_PROCESS	0.8815	1.7867	0.002	0.0676	0.96
CELLULAR_GLUCURONIDATION	0.8794	1.6461	0.012	0.1396	1
AMINO_ACID_BETAINE_METABOLIC_PROCESS	0.8752	1.9859	0	0.033	0.356
URONIC_ACID_METABOLIC_PROCESS	0.874	1.7078	0.0101	0.0976	0.997
NUCLEOBASE_CATABOLIC_PROCESS	0.874	1.5247	0.0328	0.2505	1
AMINO_ACID_BETAINE_BIOSYNTHETIC_PROCESS	0.8727	1.6783	0.0143	0.1167	1
POSITIVE_REGULATION_OF_CHOLESTEROL_ESTERIFICATION	0.8725	1.679	0.0143	0.1176	1
UREA_CYCLE	0.8718	1.7685	0.004	0.0737	0.979
FATTY_ACID_BETA_OXIDATION_USING_ACYL_COA_DEHYDROGENASE	0.8678	1.7068	0.0099	0.0978	0.997
FATTY_ACID_ALPHA_OXIDATION	0.8667	1.7121	0.0063	0.0958	0.996
SERINE_FAMILY_AMINO_ACID_CATABOLIC_PROCESS	0.8664	1.6752	0.0084	0.1186	1
ICOSANOID_CATABOLIC_PROCESS	0.8659	1.736	0.004	0.0838	0.99
TYROSINE_METABOLIC_PROCESS	0.8634	1.7447	0.002	0.0792	0.988
COMPLEMENT_ACTIVATION_LECTIN_PATHWAY	0.8606	1.803	0	0.0674	0.943
HISTIDINE_METABOLIC_PROCESS	0.8594	1.768	0.0059	0.0732	0.979
ISOLEUCINE_METABOLIC_PROCESS	0.8577	1.6202	0.0121	0.1563	1
PYRUVATE_BIOSYNTHETIC_PROCESS	0.8534	1.5473	0.0355	0.2347	1
REGULATION_OF_FIBRINOLYSIS	0.8532	1.8154	0.004	0.0629	0.924
PHYLLOQUINONE_METABOLIC_PROCESS	0.8515	1.4886	0.0352	0.2974	1
HISTIDINE_CATABOLIC_PROCESS	0.8495	1.642	0.018	0.1407	1
BLOOD_COAGULATION_INTRINSIC_PATHWAY	0.8471	1.9581	0	0.0285	0.455
CARNITINE_BIOSYNTHETIC_PROCESS	0.8471	1.5168	0.0314	0.2609	1
CITRATE_TRANSPORT	0.8468	1.4885	0.0361	0.2965	1
MENAQUINONE_METABOLIC_PROCESS	0.8451	1.4714	0.058	0.3173	1
NEGATIVE_REGULATION_OF_FIBRINOLYSIS	0.8413	1.7161	0.0041	0.0954	0.995
REGULATION_OF_BILE_ACID_SECRETION	0.8412	1.5366	0.0311	0.2448	1
CARNITINE_METABOLIC_PROCESS	0.8387	1.9919	0	0.033	0.334
NEGATIVE_REGULATION_OF_FATTY_ACID_BETA_OXIDATION	0.8315	1.5564	0.0228	0.2244	1
REGULATION_OF_TRIGLYCERIDE_CATABOLIC_PROCESS	0.8292	1.7966	0	0.0679	0.951
DRUG_CATABOLIC_PROCESS	0.8272	1.9078	0	0.0378	0.66
OPSONIZATION	0.8271	1.7822	0.0077	0.0688	0.965
TRYPTOPHAN_CATABOLIC_PROCESS	0.827	1.6874	0.0057	0.1117	1
REGULATION_OF_INTESTINAL_ABSORPTION	0.8245	1.7537	0.0039	0.0751	0.984
L_KYNURENINE_METABOLIC_PROCESS	0.8241	1.4858	0.0447	0.2987	1
KYNURENINE_METABOLIC_PROCESS	0.824	1.7029	0.0077	0.0994	0.999
ASPARTATE_METABOLIC_PROCESS	0.8217	1.6257	0.0291	0.1538	1
REGULATION_OF_HIGH_DENSITY_LIPOPROTEIN_PARTICLE_CLEARANCE	0.8191	1.6561	0.01	0.1308	1
BILE_ACID_SECRETION	0.8185	1.6906	0.0118	0.109	1
XENOBIOTIC_CATABOLIC_PROCESS	0.8159	1.7162	0.0099	0.0961	0.995
CHOLESTEROL_CATABOLIC_PROCESS	0.8149	1.8241	0.002	0.0617	0.916
COMPLEMENT_ACTIVATION_ALTERNATIVE_PATHWAY	0.8146	1.8662	0	0.0507	0.804
ACYL_CARNITINE_TRANSPORT	0.8143	1.5284	0.0454	0.2499	1
ALKANESULFONATE_METABOLIC_PROCESS	0.8102	1.666	0.0084	0.1238	1
RESPONSE_TO_PHENYLPROPANOID	0.8102	1.5287	0.0221	0.2504	1
ETHANOL_OXIDATION	0.8099	1.6468	0.0164	0.1397	1
GLYCINE_BIOSYNTHETIC_PROCESS	0.8094	1.407	0.0998	0.4081	1
REGULATION_OF_VERY_LOW_DENSITY_LIPOPROTEIN_PARTICLE_CLEARANCE	0.8058	1.3422	0.1344	0.4897	1
DE_NOVO_NAD_BIOSYNTHETIC_PROCESS	0.8049	1.6018	0.011	0.177	1
POSITIVE_REGULATION_OF_TRIGLYCERIDE_CATABOLIC_PROCESS	0.804	1.6846	0.0105	0.1125	1
VITAMIN_D3_METABOLIC_PROCESS	0.7975	1.5024	0.049	0.2817	1
DRUG_METABOLIC_PROCESS	0.7971	2.0064	0	0.0334	0.299
NEURON_GLIAL_CELL_SIGNALING	0.7969	1.5467	0.0307	0.2337	1
COMPLEMENT_ACTIVATION	0.7942	2.0323	0	0.0348	0.214
REGULATION_OF_COMPLEMENT_ACTIVATION	0.794	1.9667	0	0.032	0.426
CHOLINE_CATABOLIC_PROCESS	0.7923	1.4244	0.09	0.3847	1
AROMATIC_AMINO_ACID_FAMILY_CATABOLIC_PROCESS	0.7903	1.7753	0.002	0.0706	0.969
CYTOLYSIS_IN_OTHER_ORGANISM	0.7892	1.5598	0.0351	0.2216	1
QUINOLINATE_METABOLIC_PROCESS	0.7872	1.38	0.1206	0.4505	1
PROTEIN_ACTIVATION_CASCADE	0.7865	1.9211	0.002	0.0376	0.611
NEGATIVE_REGULATION_OF_TRIGLYCERIDE_METABOLIC_PROCESS	0.7802	1.6212	0.023	0.1566	1
ACYLGLYCEROL_HOMEOSTASIS	0.7791	1.9965	0	0.0341	0.323
L_PHENYLALANINE_METABOLIC_PROCESS	0.7779	1.56	0.0373	0.2222	1
POSITIVE_REGULATION_OF_TRIGLYCERIDE_LIPASE_ACTIVITY	0.7756	1.7276	0.0043	0.0898	0.993
SHORT_CHAIN_FATTY_ACID_METABOLIC_PROCESS	0.775	1.7896	0.0041	0.0664	0.958
RESPONSE_TO_MERCURY_ION	0.7731	1.8567	0	0.0548	0.831
REVERSE_CHOLESTEROL_TRANSPORT	0.7705	1.7641	0.0122	0.0757	0.982
KETONE_CATABOLIC_PROCESS	0.7699	1.7574	0.0062	0.0759	0.984
FATTY_ACID_BETA_OXIDATION_USING_ACYL_COA_OXIDASE	0.7691	1.831	0.0061	0.062	0.904
BILE_ACID_SIGNALING_PATHWAY	0.7688	1.7575	0.004	0.0766	0.984
SIALIC_ACID_TRANSPORT	0.7688	1.3121	0.1781	0.529	1
HIGH_DENSITY_LIPOPROTEIN_PARTICLE_REMODELING	0.7661	1.6789	0.0268	0.1169	1
2_OXOGLUTARATE_METABOLIC_PROCESS	0.7657	1.7713	0.0099	0.0722	0.975
DITERPENOID_BIOSYNTHETIC_PROCESS	0.7642	1.7772	0.0076	0.0697	0.968
BENZENE_CONTAINING_COMPOUND_METABOLIC_PROCESS	0.763	1.853	0.0039	0.055	0.84
RESPONSE_TO_HERBICIDE	0.7596	1.543	0.0252	0.2371	1
VERY_LOW_DENSITY_LIPOPROTEIN_PARTICLE_CLEARANCE	0.7585	1.618	0.0361	0.1575	1
LYSINE_METABOLIC_PROCESS	0.7574	1.6581	0.0225	0.1299	1
GLYCEROL_TRANSPORT	0.757	1.631	0.0132	0.1517	1
KETONE_BODY_BIOSYNTHETIC_PROCESS	0.757	1.5641	0.0354	0.2183	1
HIGH_DENSITY_LIPOPROTEIN_PARTICLE_CLEARANCE	0.7546	1.7636	0.01	0.0745	0.982
CHOLINE_METABOLIC_PROCESS	0.7542	1.5334	0.0577	0.2448	1
PROSTHETIC_GROUP_METABOLIC_PROCESS	0.7493	1.4679	0.0895	0.3222	1
FIBRINOLYSIS	0.7482	1.8502	0.0019	0.0545	0.848
POSITIVE_REGULATION_OF_CAMP_DEPENDENT_PROTEIN_KINASE_ACTIVITY	0.7415	1.3963	0.1092	0.4239	1
CELLULAR_AMINO_ACID_CATABOLIC_PROCESS	0.7408	2.0091	0	0.0361	0.284
REGULATION_OF_LONG_CHAIN_FATTY_ACID_IMPORT_ACROSS_PLASMA_MEMBRANE	0.7394	1.5868	0.023	0.1962	1
CHYLOMICRON_ASSEMBLY	0.7394	1.4746	0.0996	0.3127	1
TRYPTOPHAN_CATABOLIC_PROCESS_TO_KYNURENINE	0.7382	1.4165	0.0888	0.3944	1
RESPONSE_TO_FRUCTOSE	0.7343	1.6721	0.0251	0.1199	1
VITAMIN_K_METABOLIC_PROCESS	0.7338	1.4864	0.0837	0.2985	1
ALPHA_AMINO_ACID_CATABOLIC_PROCESS	0.7323	1.95	0	0.0291	0.483
RETINOIC_ACID_METABOLIC_PROCESS	0.7302	1.9078	0	0.0366	0.66
POSITIVE_REGULATION_OF_TRIGLYCERIDE_METABOLIC_PROCESS	0.7295	1.8518	0	0.0547	0.843
HYDROCARBON_METABOLIC_PROCESS	0.7292	1.6029	0.0295	0.1761	1
ASPARTATE_FAMILY_AMINO_ACID_CATABOLIC_PROCESS	0.7283	1.7174	0.0181	0.0973	0.995
MONOCARBOXYLIC_ACID_CATABOLIC_PROCESS	0.7248	2.0961	0	0.0261	0.086
CYSTEINE_METABOLIC_PROCESS	0.72	1.5481	0.0552	0.2354	1
ESTROGEN_METABOLIC_PROCESS	0.7183	1.8226	0.0021	0.0608	0.916
NEGATIVE_REGULATION_OF_COMPLEMENT_ACTIVATION	0.7178	1.5913	0.0553	0.1912	1
POSITIVE_REGULATION_OF_FATTY_ACID_BETA_OXIDATION	0.7171	1.6634	0.0224	0.1253	1
TRYPTOPHAN_METABOLIC_PROCESS	0.7171	1.6209	0.0189	0.1561	1
STEROL_IMPORT	0.7164	1.5346	0.0751	0.2445	1
QUATERNARY_AMMONIUM_GROUP_TRANSPORT	0.7156	1.8006	0.0039	0.0665	0.945
FATTY_ACID_OMEGA_OXIDATION	0.7144	1.3158	0.1978	0.5247	1
ALDEHYDE_CATABOLIC_PROCESS	0.7136	1.6718	0.0262	0.1195	1
REGULATION_OF_LIPOPROTEIN_LIPASE_ACTIVITY	0.7087	1.9184	0	0.0361	0.62
SUCCINATE_TRANSMEMBRANE_TRANSPORT	0.7078	1.4663	0.0948	0.3234	1
FATTY_ACID_CATABOLIC_PROCESS	0.7074	2.1111	0	0.0306	0.068
BIOTIN_METABOLIC_PROCESS	0.7073	1.5363	0.0851	0.2434	1
NEUROTRANSMITTER_CATABOLIC_PROCESS	0.7054	1.6706	0.0168	0.12	1
GLYCERALDEHYDE_3_PHOSPHATE_METABOLIC_PROCESS	0.7053	1.3291	0.2111	0.5068	1
TRIGLYCERIDE_BIOSYNTHETIC_PROCESS	0.7023	1.961	0	0.0308	0.449
PROTEIN_CONTAINING_COMPLEX_REMODELING	0.7015	1.8219	0.0079	0.06	0.916
CELLULAR_RESPONSE_TO_FRUCTOSE_STIMULUS	0.7005	1.3795	0.1308	0.4506	1
ORGANIC_ACID_CATABOLIC_PROCESS	0.6996	2.1216	0	0.0492	0.053
HYDROGEN_SULFIDE_BIOSYNTHETIC_PROCESS	0.6986	1.4353	0.0686	0.3646	1
GLYCINE_METABOLIC_PROCESS	0.6953	1.5528	0.0719	0.228	1
CILIARY_NEUROTROPHIC_FACTOR_MEDIATED_SIGNALING_PATHWAY	0.6944	1.331	0.1365	0.5046	1
RESPONSE_TO_ALUMINUM_ION	0.6938	1.3391	0.1556	0.4947	1
BRANCHED_CHAIN_AMINO_ACID_METABOLIC_PROCESS	0.6936	1.7774	0.0238	0.0703	0.968
SULFUR_AMINO_ACID_CATABOLIC_PROCESS	0.692	1.6302	0.0303	0.152	1
RESPONSE_TO_SYMBIONT	0.6916	1.4398	0.0948	0.3595	1
NAD_BIOSYNTHETIC_PROCESS	0.6915	1.8156	0.0039	0.0638	0.924
SULFUR_AMINO_ACID_BIOSYNTHETIC_PROCESS	0.691	1.7483	0.0181	0.0783	0.986
ETHANOL_METABOLIC_PROCESS	0.6902	1.7277	0.0176	0.0906	0.993
RESPONSE_TO_BILE_ACID	0.6896	1.322	0.1542	0.5181	1
BILE_ACID_AND_BILE_SALT_TRANSPORT	0.6894	1.7973	0.006	0.0682	0.95
PLASMINOGEN_ACTIVATION	0.6888	1.674	0.0305	0.1193	1
REGULATION_OF_FATTY_ACID_BETA_OXIDATION	0.6884	1.7822	0.0042	0.068	0.965
POSITIVE_REGULATION_OF_PROTEIN_KINASE_A_SIGNALING	0.6878	1.5584	0.0305	0.2229	1
FATTY_ACID_BETA_OXIDATION	0.6871	2.0546	0	0.0288	0.158
POSITIVE_REGULATION_OF_PHOSPHOLIPID_TRANSLOCATION	0.6871	1.3749	0.1247	0.4565	1
BILE_ACID_BIOSYNTHETIC_PROCESS	0.6865	1.9625	0	0.0319	0.437
CELLULAR_DETOXIFICATION_OF_ALDEHYDE	0.6865	1.5261	0.0643	0.2509	1
NEGATIVE_REGULATION_OF_ISOTYPE_SWITCHING	0.6863	1.3605	0.1403	0.467	1
REGULATION_OF_SREBP_SIGNALING_PATHWAY	0.6851	1.5079	0.0587	0.2751	1
HIGH_DENSITY_LIPOPROTEIN_PARTICLE_ASSEMBLY	0.6844	1.7942	0.0085	0.0681	0.955
FATTY_ACID_DERIVATIVE_CATABOLIC_PROCESS	0.684	1.7034	0.0181	0.0997	0.999
RETINOL_METABOLIC_PROCESS	0.6831	1.9585	0.0019	0.0299	0.453
REGULATION_OF_CHOLESTEROL_ESTERIFICATION	0.6829	1.6972	0.0311	0.1037	0.999
REGULATION_OF_TRIGLYCERIDE_BIOSYNTHETIC_PROCESS	0.6784	1.8305	0.0039	0.0612	0.904
VITAMIN_B6_METABOLIC_PROCESS	0.6769	1.2532	0.2252	0.6087	1
ACYLGLYCEROL_TRANSPORT	0.6742	1.2937	0.1996	0.5564	1
NEGATIVE_REGULATION_OF_LIPOPROTEIN_LIPASE_ACTIVITY	0.6734	1.4842	0.0545	0.2997	1
NEGATIVE_REGULATION_OF_HYDROGEN_PEROXIDE_METABOLIC_PROCESS	0.6724	1.4342	0.0818	0.366	1
HYDROGEN_SULFIDE_METABOLIC_PROCESS	0.6722	1.4937	0.0653	0.2895	1
RESPONSE_TO_DISACCHARIDE	0.672	1.3647	0.1289	0.4629	1
POSITIVE_REGULATION_OF_BLOOD_VESSEL_REMODELING	0.6714	1.4434	0.0846	0.3562	1
POSITIVE_REGULATION_OF_TRIGLYCERIDE_BIOSYNTHETIC_PROCESS	0.6712	1.659	0.0138	0.1297	1
NEGATIVE_REGULATION_OF_HEMATOPOIETIC_STEM_CELL_DIFFERENTIATION	0.6709	1.4225	0.0948	0.3876	1
URATE_METABOLIC_PROCESS	0.6693	1.4596	0.1039	0.3345	1
DIACYLGLYCEROL_BIOSYNTHETIC_PROCESS	0.6683	1.4585	0.074	0.3335	1
RESPONSE_TO_XENOBIOTIC_STIMULUS	0.6652	1.9836	0	0.0288	0.362
REGULATION_OF_HUMORAL_IMMUNE_RESPONSE	0.6647	1.9389	0	0.0307	0.528
CYTOLYSIS	0.6626	1.6653	0.0255	0.1238	1
POSITIVE_REGULATION_OF_LIPID_CATABOLIC_PROCESS	0.6624	1.8353	0.0084	0.0609	0.891
STEROID_CATABOLIC_PROCESS	0.662	1.8432	0.0019	0.0574	0.872
METHIONINE_METABOLIC_PROCESS	0.6619	1.7153	0.0184	0.0946	0.995
AROMATIC_AMINO_ACID_FAMILY_METABOLIC_PROCESS	0.6618	1.7933	0.0098	0.0661	0.955
DICARBOXYLIC_ACID_CATABOLIC_PROCESS	0.6605	1.6854	0.0217	0.1123	1
LOW_DENSITY_LIPOPROTEIN_PARTICLE_REMODELING	0.6602	1.6261	0.0227	0.1542	1
REGULATION_OF_FOREBRAIN_NEURON_DIFFERENTIATION	0.6602	1.3107	0.1469	0.5299	1
REGULATION_OF_SKELETAL_MUSCLE_CONTRACTION_BY_CALCIUM_ION_SIGNALING	0.6587	1.2711	0.2222	0.5835	1
HUMORAL_IMMUNE_RESPONSE_MEDIATED_BY_CIRCULATING_IMMUNOGLOBULIN	0.6585	1.7744	0.0138	0.0705	0.97
VERY_LOW_DENSITY_LIPOPROTEIN_PARTICLE_ASSEMBLY	0.6524	1.5697	0.0593	0.2126	1
PHOSPHOLIPID_EFFLUX	0.6507	1.5704	0.0575	0.2135	1
CELLULAR_TRIGLYCERIDE_HOMEOSTASIS	0.6461	1.3124	0.1832	0.5294	1
REGULATION_OF_GLUTAMATE_RECEPTOR_SIGNALING_PATHWAY	0.6435	1.2977	0.1609	0.5488	1
NEUTRAL_LIPID_BIOSYNTHETIC_PROCESS	0.6433	1.9493	0.0039	0.028	0.489
POSITIVE_REGULATION_OF_FATTY_ACID_OXIDATION	0.6426	1.6996	0.0214	0.1022	0.999
DRUG_TRANSMEMBRANE_TRANSPORT	0.6425	1.4161	0.0916	0.3941	1
PYRIDINE_CONTAINING_COMPOUND_BIOSYNTHETIC_PROCESS	0.6424	1.7941	0.004	0.0672	0.955
FORMATE_METABOLIC_PROCESS	0.6395	1.2017	0.2982	0.6759	1
GLUTAMATE_CATABOLIC_PROCESS	0.6375	1.3741	0.1363	0.4574	1
THERMOCEPTION	0.6362	1.2413	0.2132	0.6261	1
INDOLALKYLAMINE_METABOLIC_PROCESS	0.636	1.546	0.0469	0.234	1
POSITIVE_REGULATION_OF_BLOOD_PRESSURE_BY_EPINEPHRINE_NOREPINEPHRINE	0.6358	1.3569	0.125	0.4709	1
TETRAHYDROBIOPTERIN_METABOLIC_PROCESS	0.6355	1.3335	0.1764	0.5022	1
ACUTE_PHASE_RESPONSE	0.6352	1.7854	0.0171	0.0678	0.961
REGULATION_OF_PHOSPHOLIPID_CATABOLIC_PROCESS	0.6337	1.3824	0.1586	0.4474	1
NEGATIVE_REGULATION_OF_CELL_VOLUME	0.6318	1.2284	0.2449	0.6439	1
STEROID_ESTERIFICATION	0.631	1.6447	0.0295	0.1407	1
THREONINE_METABOLIC_PROCESS	0.6308	1.1664	0.3239	0.7208	1
REGULATION_OF_BILE_ACID_BIOSYNTHETIC_PROCESS	0.6302	1.4383	0.1133	0.3603	1
NEGATIVE_REGULATION_OF_GLUCOCORTICOID_RECEPTOR_SIGNALING_PATHWAY	0.6295	1.3401	0.1357	0.4934	1
GLUTAMATE_METABOLIC_PROCESS	0.6287	1.7184	0.016	0.097	0.995
SERINE_FAMILY_AMINO_ACID_METABOLIC_PROCESS	0.6287	1.6273	0.0592	0.1542	1
KETONE_BODY_METABOLIC_PROCESS	0.6274	1.5182	0.0697	0.2594	1
ANDROGEN_METABOLIC_PROCESS	0.6267	1.7599	0.0099	0.0754	0.983
VERY_LONG_CHAIN_FATTY_ACID_METABOLIC_PROCESS	0.6258	1.7468	0.0138	0.0788	0.986
LIPID_OXIDATION	0.6257	2.0779	0	0.0255	0.116
POSITIVE_REGULATION_OF_SEQUESTERING_OF_TRIGLYCERIDE	0.6249	1.4555	0.0833	0.3343	1
AMINE_CATABOLIC_PROCESS	0.6232	1.815	0.0039	0.0621	0.925
SHORT_TERM_MEMORY	0.6228	1.2425	0.194	0.6255	1
REGULATION_OF_SYSTEMIC_ARTERIAL_BLOOD_PRESSURE_BY_NOREPINEPHRINE_EPINEPHRINE	0.619	1.3948	0.1056	0.4262	1
POSITIVE_REGULATION_OF_CELL_CELL_ADHESION_MEDIATED_BY_INTEGRIN	0.6189	1.0876	0.416	0.8205	1
THYROID_HORMONE_TRANSPORT	0.6183	1.4723	0.0476	0.3164	1
NADH_OXIDATION	0.6181	1.2881	0.1602	0.5592	1
POSITIVE_REGULATION_OF_CELLULAR_AMINE_METABOLIC_PROCESS	0.6174	1.224	0.2535	0.6487	1
NUCLEOSIDE_BISPHOSPHATE_CATABOLIC_PROCESS	0.6157	1.2201	0.2619	0.6512	1
OXALOACETATE_METABOLIC_PROCESS	0.6148	1.4433	0.092	0.3553	1
REGULATION_OF_TRIGLYCERIDE_METABOLIC_PROCESS	0.6141	1.8324	0.002	0.062	0.901
POSITIVE_REGULATION_OF_COAGULATION	0.6141	1.6771	0.0392	0.1173	1
ANDROGEN_BIOSYNTHETIC_PROCESS	0.6139	1.4425	0.087	0.3547	1
MIDGUT_DEVELOPMENT	0.6137	1.5559	0.04	0.2234	1
RESPONSE_TO_STILBENOID	0.6132	1.2994	0.1463	0.5457	1
MONOACYLGLYCEROL_BIOSYNTHETIC_PROCESS	0.6131	1.2761	0.1876	0.5773	1
LIPID_DIGESTION	0.6128	1.5861	0.0381	0.1955	1
LEUCINE_METABOLIC_PROCESS	0.612	1.459	0.0693	0.3345	1
MEMBRANE_DISRUPTION_IN_OTHER_ORGANISM	0.6117	1.2344	0.2323	0.6375	1
BILE_ACID_METABOLIC_PROCESS	0.6105	1.8603	0	0.0534	0.819
NEGATIVE_REGULATION_OF_MITOCHONDRIAL_MEMBRANE_PERMEABILITY_INVOLVED_IN_APOPTOTIC_PROCESS	0.6104	1.2291	0.2505	0.6447	1
REGULATION_OF_LONG_CHAIN_FATTY_ACID_IMPORT_INTO_CELL	0.6099	1.427	0.0907	0.381	1
HOMOCYSTEINE_METABOLIC_PROCESS	0.6088	1.5249	0.0531	0.251	1
POSITIVE_REGULATION_OF_PROTEIN_KINASE_C_SIGNALING	0.6074	1.3575	0.1414	0.4719	1
CALCITONIN_FAMILY_RECEPTOR_SIGNALING_PATHWAY	0.6066	1.3033	0.1765	0.541	1
PEROXISOMAL_TRANSPORT	0.6052	1.8258	0.0206	0.0625	0.914
PIGMENT_CATABOLIC_PROCESS	0.6048	1.2041	0.2965	0.6736	1
LONG_CHAIN_FATTY_ACID_IMPORT_ACROSS_PLASMA_MEMBRANE	0.6047	1.5213	0.05	0.2556	1
ARACHIDONIC_ACID_METABOLIC_PROCESS	0.6032	1.889	0.0041	0.0415	0.73
AMINO_ACID_SALVAGE	0.6022	1.3052	0.2013	0.54	1
OXIDATIVE_DEMETHYLATION	0.6013	1.6932	0.0146	0.107	1
METHIONINE_BIOSYNTHETIC_PROCESS	0.6011	1.4875	0.0776	0.2974	1
L_ASCORBIC_ACID_METABOLIC_PROCESS	0.5999	1.5819	0.0408	0.1983	1
ARGININE_METABOLIC_PROCESS	0.5987	1.687	0.0118	0.1113	1
TRIGLYCERIDE_METABOLIC_PROCESS	0.5984	2.0178	0	0.0363	0.255
WATER_SOLUBLE_VITAMIN_BIOSYNTHETIC_PROCESS	0.5967	1.2612	0.2192	0.5986	1
POSITIVE_REGULATION_OF_PHOSPHOLIPASE_A2_ACTIVITY	0.5956	1.2765	0.1837	0.5786	1
NEGATIVE_REGULATION_OF_MITOCHONDRIAL_OUTER_MEMBRANE_PERMEABILIZATION_INVOLVED_IN_APOPTOTIC_SIGNALING_PATHWAY	0.5944	1.259	0.2045	0.5964	1
TERPENOID_BIOSYNTHETIC_PROCESS	0.5938	1.545	0.0442	0.2346	1
PROTEIN_LIPID_COMPLEX_ASSEMBLY	0.5924	1.8007	0.0127	0.0674	0.945
REGULATION_OF_PLASMINOGEN_ACTIVATION	0.5917	1.4065	0.1303	0.4082	1
PRIMARY_ALCOHOL_CATABOLIC_PROCESS	0.5913	1.4548	0.0861	0.335	1
INTESTINAL_LIPID_ABSORPTION	0.5911	1.5203	0.0739	0.2564	1
NEGATIVE_REGULATION_OF_FATTY_ACID_OXIDATION	0.5887	1.4379	0.0898	0.36	1
FRUCTOSE_METABOLIC_PROCESS	0.5877	1.5107	0.0779	0.2706	1
SULFUR_AMINO_ACID_METABOLIC_PROCESS	0.5872	1.7494	0.0185	0.0779	0.985
POSITIVE_REGULATION_OF_DIGESTIVE_SYSTEM_PROCESS	0.5863	1.4576	0.073	0.3344	1
TRIGLYCERIDE_CATABOLIC_PROCESS	0.5862	1.8011	0.0056	0.0681	0.945
REGULATION_OF_FATTY_ACID_OXIDATION	0.5862	1.7638	0.0084	0.0752	0.982
POSITIVE_REGULATION_OF_LIPOPROTEIN_PARTICLE_CLEARANCE	0.5859	1.3977	0.0685	0.4216	1
MAMMARY_GLAND_BRANCHING_INVOLVED_IN_PREGNANCY	0.5855	1.1333	0.332	0.762	1
DRUG_TRANSPORT	0.5853	1.3494	0.1606	0.477	1
NEGATIVE_REGULATION_OF_CELL_CHEMOTAXIS_TO_FIBROBLAST_GROWTH_FACTOR	0.5852	1.1296	0.3333	0.7676	1
PEROXISOME_ORGANIZATION	0.584	1.794	0.0187	0.0664	0.955
RESPONSE_TO_OLEIC_ACID	0.5831	1.1859	0.2883	0.6912	1
REGULATION_OF_BLOOD_VESSEL_REMODELING	0.5803	1.4384	0.104	0.3613	1
PROTEIN_LIPID_COMPLEX_SUBUNIT_ORGANIZATION	0.58	1.7913	0.0103	0.0667	0.958
DUMP_METABOLIC_PROCESS	0.5798	1.3016	0.168	0.5428	1
AORTA_SMOOTH_MUSCLE_TISSUE_MORPHOGENESIS	0.5798	1.1037	0.3669	0.7996	1
AMINOGLYCOSIDE_ANTIBIOTIC_METABOLIC_PROCESS	0.5796	1.2135	0.2908	0.6619	1
NEGATIVE_REGULATION_OF_METALLOENDOPEPTIDASE_ACTIVITY	0.5791	1.3035	0.1561	0.5418	1
POSITIVE_REGULATION_OF_ADIPOSE_TISSUE_DEVELOPMENT	0.5788	1.203	0.2314	0.6737	1
PROXIMAL_DISTAL_PATTERN_FORMATION_INVOLVED_IN_NEPHRON_DEVELOPMENT	0.5786	1.0267	0.4847	0.8949	1
LONG_CHAIN_FATTY_ACID_METABOLIC_PROCESS	0.5782	1.952	0.002	0.0296	0.481
SERINE_FAMILY_AMINO_ACID_BIOSYNTHETIC_PROCESS	0.5765	1.4037	0.1577	0.4124	1
CARNITINE_TRANSPORT	0.5758	1.1398	0.3227	0.7528	1
REGULATION_OF_MYD88_INDEPENDENT_TOLL_LIKE_RECEPTOR_SIGNALING_PATHWAY	0.575	1.2515	0.2156	0.6118	1
NEGATIVE_REGULATION_OF_LIPID_CATABOLIC_PROCESS	0.5749	1.6706	0.0138	0.1193	1
REGULATION_OF_LIPID_CATABOLIC_PROCESS	0.5731	1.8903	0.004	0.042	0.724
URINARY_BLADDER_SMOOTH_MUSCLE_CONTRACTION	0.5731	1.1158	0.3352	0.7801	1
POSITIVE_REGULATION_OF_FATTY_ACID_METABOLIC_PROCESS	0.5729	1.7561	0.0121	0.0746	0.984
MEDIUM_CHAIN_FATTY_ACID_METABOLIC_PROCESS	0.5726	1.4587	0.1064	0.3342	1
CELLULAR_RESPONSE_TO_POTASSIUM_ION	0.5722	1.3333	0.1593	0.5015	1
PYRIDINE_CONTAINING_COMPOUND_METABOLIC_PROCESS	0.5708	1.7172	0.0079	0.0967	0.995
UREA_TRANSPORT	0.5701	1.229	0.2251	0.6436	1
EPOXIDE_METABOLIC_PROCESS	0.5698	1.1954	0.2524	0.6831	1
POSITIVE_REGULATION_OF_RESPONSE_TO_OXIDATIVE_STRESS	0.5689	1.2633	0.1996	0.5956	1
DETOXIFICATION_OF_INORGANIC_COMPOUND	0.5689	1.1886	0.3302	0.6893	1
ALPHA_AMINO_ACID_METABOLIC_PROCESS	0.5682	1.8866	0.006	0.0419	0.739
ALDITOL_BIOSYNTHETIC_PROCESS	0.5678	1.2511	0.2004	0.6114	1
UDP_N_ACETYLGLUCOSAMINE_TRANSMEMBRANE_TRANSPORT	0.5673	1.0618	0.4178	0.8498	1
PROTEIN_LOCALIZATION_TO_ENDOPLASMIC_RETICULUM_EXIT_SITE	0.5668	1.2881	0.2059	0.5604	1
RESPONSE_TO_ERYTHROPOIETIN	0.5664	1.1319	0.3516	0.7631	1
ANDROGEN_CATABOLIC_PROCESS	0.5646	1.1219	0.3314	0.7784	1
ASPARTATE_FAMILY_AMINO_ACID_METABOLIC_PROCESS	0.5639	1.7051	0.021	0.0987	0.997
NEUTROPHIL_MEDIATED_KILLING_OF_SYMBIONT_CELL	0.5639	1.2599	0.2207	0.5965	1
NEUTROPHIL_MEDIATED_CYTOTOXICITY	0.5639	1.2599	0.2207	0.5978	1
REGULATION_OF_BRANCHING_INVOLVED_IN_PROSTATE_GLAND_MORPHOGENESIS	0.5632	1.055	0.4023	0.8633	1
ETHANOL_CATABOLIC_PROCESS	0.5628	1.3692	0.1287	0.4591	1
INDOLE_CONTAINING_COMPOUND_METABOLIC_PROCESS	0.562	1.5759	0.0295	0.2061	1
POSITIVE_REGULATION_OF_AUTOPHAGOSOME_MATURATION	0.5611	1.2424	0.2168	0.6246	1
CELLULAR_HORMONE_METABOLIC_PROCESS	0.5606	1.8703	0.0019	0.0495	0.787
ORNITHINE_METABOLIC_PROCESS	0.5603	1.2278	0.2562	0.6416	1
POSITIVE_REGULATION_OF_STEROL_TRANSPORT	0.5594	1.7952	0.0081	0.0682	0.953
DOPAMINE_CATABOLIC_PROCESS	0.5592	1.2203	0.2231	0.6518	1
MINERALOCORTICOID_SECRETION	0.559	1.1164	0.3414	0.7836	1
VALINE_METABOLIC_PROCESS	0.5584	1.2843	0.2091	0.5663	1
ADENYLATE_CYCLASE_ACTIVATING_ADRENERGIC_RECEPTOR_SIGNALING_PATHWAY	0.558	1.5365	0.0329	0.2441	1
REGULATION_OF_PHOSPHATE_TRANSPORT	0.5575	1.264	0.1887	0.5977	1
PYRIMIDINE_NUCLEOBASE_TRANSPORT	0.5571	1.1683	0.2505	0.7225	1
GAMMA_AMINOBUTYRIC_ACID_TRANSPORT	0.5549	1.4559	0.0759	0.3345	1
VERY_LONG_CHAIN_FATTY_ACID_CATABOLIC_PROCESS	0.5546	1.2178	0.2418	0.6532	1
GLUTAMINE_FAMILY_AMINO_ACID_CATABOLIC_PROCESS	0.5543	1.648	0.0176	0.1391	1
REGULATION_OF_BILE_ACID_METABOLIC_PROCESS	0.5527	1.365	0.1374	0.4632	1
PRIMARY_ALCOHOL_METABOLIC_PROCESS	0.5524	1.8065	0.0078	0.0666	0.941
UMP_CATABOLIC_PROCESS	0.5524	1.174	0.2806	0.7155	1
NEUTRAL_LIPID_CATABOLIC_PROCESS	0.5523	1.7626	0.0099	0.0746	0.982
REGULATION_OF_BLOOD_VOLUME_BY_RENIN_ANGIOTENSIN	0.5513	1.1343	0.2875	0.7618	1
TERPENOID_METABOLIC_PROCESS	0.5508	1.8557	0.0019	0.0542	0.834
NEGATIVE_REGULATION_OF_COAGULATION	0.5504	1.6377	0.0281	0.1437	1
GLUTATHIONE_DERIVATIVE_METABOLIC_PROCESS	0.549	1.5476	0.0431	0.2352	1
ANTIFUNGAL_HUMORAL_RESPONSE	0.5475	1.0571	0.4118	0.8606	1
BRUSH_BORDER_ASSEMBLY	0.5473	1.0642	0.4202	0.8488	1
D_AMINO_ACID_TRANSPORT	0.5471	1.2598	0.1683	0.5957	1
VITAMIN_D_BIOSYNTHETIC_PROCESS	0.544	1.1913	0.2785	0.6885	1
NEGATIVE_REGULATION_OF_DENDRITIC_CELL_DIFFERENTIATION	0.5438	1.0698	0.4067	0.8398	1
STRESS_RESPONSE_TO_METAL_ION	0.5436	1.1904	0.3153	0.6884	1
CATECHOL_CONTAINING_COMPOUND_BIOSYNTHETIC_PROCESS	0.5435	1.501	0.0685	0.2833	1
DEOXYRIBONUCLEOSIDE_MONOPHOSPHATE_CATABOLIC_PROCESS	0.5434	1.2209	0.2109	0.6517	1
VITAMIN_CATABOLIC_PROCESS	0.5433	1.389	0.0994	0.4328	1
POSITIVE_REGULATION_OF_FATTY_ACID_BIOSYNTHETIC_PROCESS	0.5405	1.5406	0.0542	0.2385	1
PEROXISOME_FISSION	0.5392	1.2997	0.2198	0.5462	1
POSITIVE_REGULATION_OF_HUMORAL_IMMUNE_RESPONSE_MEDIATED_BY_CIRCULATING_IMMUNOGLOBULIN	0.5385	0.9923	0.5141	0.9254	1
ONE_CARBON_COMPOUND_TRANSPORT	0.5383	1.3195	0.1351	0.5204	1
VITAMIN_D_METABOLIC_PROCESS	0.5378	1.5025	0.0399	0.2825	1
NEGATIVE_REGULATION_OF_MATRIX_METALLOPEPTIDASE_SECRETION	0.5372	1.2197	0.2294	0.6509	1
ALDITOL_METABOLIC_PROCESS	0.5365	1.497	0.0472	0.2852	1
RETINAL_CELL_APOPTOTIC_PROCESS	0.5364	1.1351	0.3164	0.7611	1
PEPTIDYL_METHIONINE_MODIFICATION	0.5358	1.1029	0.3684	0.8003	1
NEGATIVE_REGULATION_OF_CYTOPLASMIC_TRANSLATION	0.5355	1.1907	0.2901	0.689	1
KILLING_OF_CELLS_IN_OTHER_ORGANISM_INVOLVED_IN_SYMBIOTIC_INTERACTION	0.5354	1.462	0.0759	0.3305	1
POSITIVE_REGULATION_OF_STEROID_METABOLIC_PROCESS	0.5351	1.6262	0.0289	0.1549	1
MONOACYLGLYCEROL_METABOLIC_PROCESS	0.5347	1.3511	0.1442	0.4752	1
NEGATIVE_REGULATION_OF_STEROL_TRANSPORT	0.5333	1.5418	0.0295	0.2383	1
REGULATION_OF_ANGIOTENSIN_LEVELS_IN_BLOOD	0.5327	1.2728	0.2287	0.5803	1
DOPAMINE_BIOSYNTHETIC_PROCESS	0.5323	1.3133	0.1385	0.5299	1
RESPONSE_TO_POTASSIUM_ION	0.5311	1.3187	0.1596	0.5211	1
SOMITE_SPECIFICATION	0.5308	1.0826	0.3682	0.8258	1
PYRIMIDINE_NUCLEOSIDE_MONOPHOSPHATE_CATABOLIC_PROCESS	0.53	1.1366	0.3204	0.7585	1
SMALL_MOLECULE_CATABOLIC_PROCESS	0.5284	1.9837	0.002	0.031	0.362
NEGATIVE_REGULATION_OF_B_CELL_MEDIATED_IMMUNITY	0.5273	1.3656	0.1423	0.463	1
REGULATION_OF_CDC42_PROTEIN_SIGNAL_TRANSDUCTION	0.525	1.1492	0.2759	0.7386	1
IMMUNE_COMPLEX_CLEARANCE	0.5241	0.9665	0.5402	0.944	1
FATTY_ACID_METABOLIC_PROCESS	0.522	1.9835	0	0.0269	0.362
REGULATION_OF_HUMORAL_IMMUNE_RESPONSE_MEDIATED_BY_CIRCULATING_IMMUNOGLOBULIN	0.5206	1.1964	0.2888	0.6857	1
ANTIGEN_PROCESSING_AND_PRESENTATION_OF_ENDOGENOUS_PEPTIDE_ANTIGEN_VIA_MHC_CLASS_I_VIA_ER_PATHWAY	0.5198	1.0333	0.4462	0.8867	1
RESPONSE_TO_BLUE_LIGHT	0.5191	1.1003	0.3603	0.8044	1
CARBON_DIOXIDE_TRANSPORT	0.519	1.0021	0.4523	0.9143	1
POSITIVE_REGULATION_OF_RESPONSE_TO_INTERFERON_GAMMA	0.518	1.0837	0.376	0.824	1
REGULATION_OF_SYSTEMIC_ARTERIAL_BLOOD_PRESSURE_BY_VASOPRESSIN	0.5179	0.9987	0.483	0.9169	1
CELLULAR_ALDEHYDE_METABOLIC_PROCESS	0.5168	1.7146	0.019	0.0947	0.995
POSITIVE_REGULATION_OF_CELLULAR_RESPIRATION	0.5165	1.064	0.4089	0.848	1
AMINO_ACID_BETAINE_TRANSPORT	0.5159	1.1574	0.2873	0.7287	1
TOXIN_METABOLIC_PROCESS	0.5158	1.4186	0.085	0.3906	1
CELLULAR_MODIFIED_AMINO_ACID_CATABOLIC_PROCESS	0.5157	1.5967	0.0335	0.1838	1
EPINEPHRINE_TRANSPORT	0.5156	1.1729	0.2735	0.7131	1
NEGATIVE_REGULATION_OF_HUMORAL_IMMUNE_RESPONSE_MEDIATED_BY_CIRCULATING_IMMUNOGLOBULIN	0.5152	1.0965	0.3558	0.8065	1
LOCOMOTORY_EXPLORATION_BEHAVIOR	0.514	1.2346	0.2346	0.6382	1
REGULATION_OF_SEQUESTERING_OF_TRIGLYCERIDE	0.5133	1.3238	0.1535	0.516	1
REGULATION_OF_ASTROCYTE_ACTIVATION	0.5117	1.0877	0.3429	0.8217	1
DICARBOXYLIC_ACID_BIOSYNTHETIC_PROCESS	0.5113	1.2926	0.1772	0.5567	1
L_SERINE_METABOLIC_PROCESS	0.5105	1.1524	0.3159	0.7356	1
DICARBOXYLIC_ACID_METABOLIC_PROCESS	0.5102	1.7215	0.0314	0.0943	0.994
PHENOL_CONTAINING_COMPOUND_CATABOLIC_PROCESS	0.5097	1.3045	0.1657	0.5406	1
PROTEIN_UFMYLATION	0.5094	1.2011	0.2209	0.6763	1
NEGATIVE_REGULATION_OF_PLASMINOGEN_ACTIVATION	0.5093	1.0438	0.4119	0.8766	1
CELLULAR_AMINO_ACID_BIOSYNTHETIC_PROCESS	0.5085	1.7251	0.0164	0.0915	0.993
RESPONSE_TO_GLUCAGON	0.5085	1.6404	0.022	0.1418	1
POSITIVE_REGULATION_OF_PROTEIN_EXIT_FROM_ENDOPLASMIC_RETICULUM	0.5085	1.5306	0.0607	0.248	1
ARGININE_CATABOLIC_PROCESS	0.5083	1.3176	0.1375	0.5226	1
PROLINE_METABOLIC_PROCESS	0.508	1.1589	0.2919	0.73	1
CARNITINE_SHUTTLE	0.5069	1.1694	0.3043	0.721	1
NEGATIVE_REGULATION_OF_PEPTIDYL_CYSTEINE_S_NITROSYLATION	0.5055	1.1631	0.2816	0.7243	1
RESPONSE_TO_CGMP	0.5051	1.085	0.355	0.8221	1
C_TERMINAL_PROTEIN_DEGLUTAMYLATION	0.5051	0.9436	0.546	0.9609	1
NEGATIVE_REGULATION_OF_CD8_POSITIVE_ALPHA_BETA_T_CELL_ACTIVATION	0.5041	0.9819	0.488	0.9293	1
MONOACYLGLYCEROL_CATABOLIC_PROCESS	0.5039	1.12	0.3253	0.7782	1
STEROL_HOMEOSTASIS	0.5038	1.7082	0.0165	0.098	0.997
S_ADENOSYLMETHIONINE_METABOLIC_PROCESS	0.5025	1.4854	0.0708	0.2983	1
LONG_CHAIN_FATTY_ACID_BIOSYNTHETIC_PROCESS	0.5018	1.5877	0.0338	0.1959	1
NEGATIVE_REGULATION_OF_INTERLEUKIN_18_PRODUCTION	0.5	0.9177	0.5987	0.9732	1
ORGANIC_HYDROXY_COMPOUND_CATABOLIC_PROCESS	0.4998	1.7601	0.0039	0.0759	0.983
QUINONE_METABOLIC_PROCESS	0.4995	1.3613	0.1562	0.4663	1
NOREPINEPHRINE_UPTAKE	0.4988	1.1679	0.2675	0.721	1
FAT_SOLUBLE_VITAMIN_METABOLIC_PROCESS	0.4984	1.6422	0.0077	0.1412	1
NEGATIVE_REGULATION_OF_PROTEIN_TARGETING_TO_MITOCHONDRION	0.4977	1.069	0.391	0.8405	1
PROGESTERONE_METABOLIC_PROCESS	0.4973	1.3176	0.1709	0.5214	1
POSITIVE_REGULATION_OF_GLYCOGEN_METABOLIC_PROCESS	0.4965	1.457	0.081	0.3345	1
NEUTRAL_LIPID_METABOLIC_PROCESS	0.4963	1.8285	0.0099	0.0615	0.907
ACETATE_ESTER_TRANSPORT	0.4955	1.0075	0.4635	0.9082	1
REGULATION_OF_SODIUM_DEPENDENT_PHOSPHATE_TRANSPORT	0.4954	1.0283	0.4435	0.8932	1
NUCLEOBASE_TRANSPORT	0.4953	1.2326	0.214	0.6395	1
CELLULAR_RESPONSE_TO_ESTROGEN_STIMULUS	0.4952	1.3628	0.1273	0.4637	1
REGULATION_OF_APOPTOTIC_CELL_CLEARANCE	0.4947	1.0431	0.4505	0.8746	1
OLEFINIC_COMPOUND_METABOLIC_PROCESS	0.4944	1.7777	0.0059	0.0709	0.968
ISOPRENOID_METABOLIC_PROCESS	0.4944	1.7162	0.0078	0.0969	0.995
AMMONIUM_ION_METABOLIC_PROCESS	0.494	1.4511	0.0789	0.3416	1
PHOSPHOLIPID_HOMEOSTASIS	0.4923	1.3631	0.1134	0.4643	1
XENOBIOTIC_DETOXIFICATION_BY_TRANSMEMBRANE_EXPORT_ACROSS_THE_PLASMA_MEMBRANE	0.4908	1.139	0.3189	0.7536	1
REGULATION_OF_STEROL_TRANSPORT	0.4906	1.7463	0.006	0.0784	0.986
THIOESTER_METABOLIC_PROCESS	0.4894	1.6444	0.0332	0.1402	1
ACETYL_COA_METABOLIC_PROCESS	0.4891	1.4796	0.0973	0.3057	1
NEGATIVE_REGULATION_OF_GLYCOLYTIC_PROCESS	0.4888	1.2601	0.1988	0.5987	1
CELLULAR_LIPID_CATABOLIC_PROCESS	0.4886	1.908	0.004	0.039	0.659
EPITHELIAL_MESENCHYMAL_CELL_SIGNALING	0.4885	0.9901	0.4876	0.927	1
LONG_CHAIN_FATTY_ACID_IMPORT_INTO_CELL	0.4874	1.409	0.0782	0.4058	1
CITRULLINE_BIOSYNTHETIC_PROCESS	0.4871	1.0243	0.4233	0.8959	1
REGULATION_OF_COAGULATION	0.4868	1.5569	0.0386	0.2245	1
STEROID_METABOLIC_PROCESS	0.4867	1.8446	0.004	0.0576	0.87
POSITIVE_REGULATION_OF_PROGRAMMED_NECROTIC_CELL_DEATH	0.4867	0.9879	0.4729	0.9242	1
POSITIVE_REGULATION_OF_NECROPTOTIC_PROCESS	0.4867	0.9323	0.5627	0.9682	1
PHAGOCYTOSIS_RECOGNITION	0.4866	1.3365	0.1364	0.4986	1
MEDIUM_CHAIN_FATTY_ACID_CATABOLIC_PROCESS	0.4862	1.0136	0.4577	0.8991	1
ASPARTATE_FAMILY_AMINO_ACID_BIOSYNTHETIC_PROCESS	0.4855	1.4824	0.0843	0.3022	1
GLUCOCORTICOID_BIOSYNTHETIC_PROCESS	0.4851	1.333	0.1359	0.501	1
BRAIN_DERIVED_NEUROTROPHIC_FACTOR_RECEPTOR_SIGNALING_PATHWAY	0.485	1.0107	0.4551	0.9039	1
MONOCARBOXYLIC_ACID_BIOSYNTHETIC_PROCESS	0.4844	1.8831	0	0.0427	0.751
UNSATURATED_FATTY_ACID_METABOLIC_PROCESS	0.4843	1.7834	0.0039	0.0685	0.964
SECONDARY_METABOLIC_PROCESS	0.4839	1.6243	0.0193	0.1548	1
POSITIVE_REGULATION_OF_GLUCONEOGENESIS	0.4832	1.2888	0.1782	0.5599	1
ZYMOGEN_ACTIVATION	0.4821	1.5844	0.0444	0.1972	1
ORGANIC_ACID_BIOSYNTHETIC_PROCESS	0.4818	1.9167	0	0.0356	0.623
TYPE_II_PNEUMOCYTE_DIFFERENTIATION	0.4816	0.9849	0.4846	0.9266	1
REGULATION_OF_LIPOPROTEIN_PARTICLE_CLEARANCE	0.4815	1.5005	0.0559	0.2831	1
PROTOPORPHYRINOGEN_IX_BIOSYNTHETIC_PROCESS	0.4813	1.1838	0.2752	0.6952	1
ANTIGEN_PROCESSING_AND_PRESENTATION_OF_PEPTIDE_ANTIGEN_VIA_MHC_CLASS_IB	0.4811	0.9569	0.5216	0.9463	1
NEGATIVE_REGULATION_OF_SMAD_PROTEIN_SIGNAL_TRANSDUCTION	0.4807	1.0711	0.3578	0.839	1
PHOSPHOLIPASE_C_ACTIVATING_DOPAMINE_RECEPTOR_SIGNALING_PATHWAY	0.4796	0.9356	0.5751	0.9662	1
N_TERMINAL_PROTEIN_LIPIDATION	0.4794	1.0153	0.4297	0.8999	1
NEGATIVE_REGULATION_OF_FATTY_ACID_METABOLIC_PROCESS	0.4793	1.4429	0.0613	0.355	1
DORSAL_SPINAL_CORD_DEVELOPMENT	0.4784	1.3121	0.1344	0.5278	1
RENAL_SYSTEM_PROCESS_INVOLVED_IN_REGULATION_OF_SYSTEMIC_ARTERIAL_BLOOD_PRESSURE	0.4783	1.3495	0.1211	0.4779	1
ODONTOBLAST_DIFFERENTIATION	0.4782	0.9541	0.5328	0.9451	1
10_FORMYLTETRAHYDROFOLATE_METABOLIC_PROCESS	0.478	0.9926	0.4734	0.927	1
REGULATION_OF_VASCULOGENESIS	0.4774	1.2893	0.1741	0.5599	1
POSITIVE_REGULATION_OF_ENDOTHELIAL_CELL_DEVELOPMENT	0.4774	1.0004	0.4599	0.9164	1
SUCCINYL_COA_METABOLIC_PROCESS	0.4773	0.9403	0.5304	0.9666	1
SEQUESTERING_OF_TRIGLYCERIDE	0.4766	1.2916	0.1792	0.5579	1
NEGATIVE_REGULATION_OF_FATTY_ACID_BIOSYNTHETIC_PROCESS	0.4752	1.2771	0.1647	0.5797	1
REGULATION_OF_FATTY_ACID_BIOSYNTHETIC_PROCESS	0.4751	1.583	0.0367	0.1984	1
RIBONUCLEOSIDE_MONOPHOSPHATE_CATABOLIC_PROCESS	0.475	1.1665	0.2626	0.7218	1
HORMONE_METABOLIC_PROCESS	0.4745	1.8063	0.0037	0.0658	0.941
VITAMIN_BIOSYNTHETIC_PROCESS	0.4735	1.3069	0.1475	0.537	1
LIPID_CATABOLIC_PROCESS	0.4723	1.8984	0.002	0.0404	0.702
NATURAL_KILLER_CELL_CYTOKINE_PRODUCTION	0.4708	0.9527	0.5456	0.9459	1
ANTIGEN_PROCESSING_AND_PRESENTATION_OF_EXOGENOUS_PEPTIDE_ANTIGEN_VIA_MHC_CLASS_I_TAP_INDEPENDENT	0.4708	0.9574	0.54	0.9488	1
REGULATION_OF_PHOSPHOLIPID_TRANSLOCATION	0.4704	1.0074	0.4606	0.9072	1
CATECHOL_CONTAINING_COMPOUND_CATABOLIC_PROCESS	0.4697	1.1277	0.3189	0.7698	1
LIPID_TRANSPORT_ACROSS_BLOOD_BRAIN_BARRIER	0.4696	1.0162	0.4398	0.9024	1
NEGATIVE_REGULATION_OF_HUMORAL_IMMUNE_RESPONSE	0.4691	1.2076	0.2381	0.6698	1
PYRIMIDINE_RIBONUCLEOTIDE_CATABOLIC_PROCESS	0.4686	1.1257	0.3129	0.7711	1
RECEPTOR_MEDIATED_VIRION_ATTACHMENT_TO_HOST_CELL	0.4686	0.9062	0.6029	0.9846	1
T_CELL_ANTIGEN_PROCESSING_AND_PRESENTATION	0.4686	0.9016	0.5777	0.9875	1
ALPHA_AMINO_ACID_BIOSYNTHETIC_PROCESS	0.468	1.5564	0.0545	0.2234	1
COMPLEMENT_DEPENDENT_CYTOTOXICITY	0.4676	1.1402	0.3262	0.7531	1
CELLULAR_RESPONSE_TO_STEROL	0.4666	1.3582	0.1079	0.4713	1
REGULATION_OF_COMPLEMENT_DEPENDENT_CYTOTOXICITY	0.4666	1.0807	0.3602	0.8292	1
WATER_TRANSPORT	0.4662	1.3353	0.1349	0.5004	1
REGULATION_OF_GLUCOCORTICOID_RECEPTOR_SIGNALING_PATHWAY	0.4662	1.1168	0.334	0.7837	1
MONOCARBOXYLIC_ACID_METABOLIC_PROCESS	0.4659	1.8976	0.004	0.0396	0.707
CELLULAR_RESPONSE_TO_GLUCAGON_STIMULUS	0.4659	1.415	0.0709	0.3945	1
REGULATION_OF_LUNG_BLOOD_PRESSURE	0.4658	0.9395	0.538	0.964	1
NEGATIVE_REGULATION_OF_CELL_ADHESION_MOLECULE_PRODUCTION	0.4656	1.1956	0.2597	0.684	1
SELF_PROTEOLYSIS	0.4654	1.1272	0.3382	0.7686	1
SODIUM_INDEPENDENT_ORGANIC_ANION_TRANSPORT	0.4653	1.2875	0.1556	0.5594	1
NAD_BIOSYNTHESIS_VIA_NICOTINAMIDE_RIBOSIDE_SALVAGE_PATHWAY	0.465	1.1163	0.3182	0.7813	1
RECOGNITION_OF_APOPTOTIC_CELL	0.4646	1.0072	0.4544	0.9064	1
HYDROGEN_PEROXIDE_BIOSYNTHETIC_PROCESS	0.4645	1.1886	0.2743	0.6905	1
RESPONSE_TO_VITAMIN_E	0.4633	1.2099	0.2378	0.6674	1
ICOSANOID_METABOLIC_PROCESS	0.4632	1.7154	0.0077	0.0953	0.995
NEGATIVE_REGULATION_OF_HYDROGEN_PEROXIDE_MEDIATED_PROGRAMMED_CELL_DEATH	0.4608	1.065	0.407	0.8481	1
ALPHA_LINOLENIC_ACID_METABOLIC_PROCESS	0.4602	1.1199	0.3593	0.7772	1
LIPID_HOMEOSTASIS	0.4599	1.7127	0.0144	0.0959	0.996
NEGATIVE_REGULATION_OF_LIPASE_ACTIVITY	0.4599	1.2608	0.1831	0.5982	1
ADHESION_OF_SYMBIONT_TO_HOST	0.4597	1.1533	0.3052	0.7345	1
IODIDE_TRANSPORT	0.458	0.8936	0.6215	0.9853	1
NUCLEOSIDE_BISPHOSPHATE_METABOLIC_PROCESS	0.4578	1.6066	0.0292	0.1712	1
GLUTAMINE_FAMILY_AMINO_ACID_METABOLIC_PROCESS	0.4578	1.5865	0.0363	0.1958	1
NEGATIVE_REGULATION_OF_MONOCYTE_DIFFERENTIATION	0.4576	1.0269	0.421	0.8955	1
CELLULAR_RESPONSE_TO_PH	0.4566	1.3557	0.101	0.4712	1
REGULATION_OF_PROTEIN_KINASE_A_SIGNALING	0.4565	1.3454	0.0976	0.483	1
CELLULAR_AMINO_ACID_METABOLIC_PROCESS	0.4555	1.7554	0.0281	0.0744	0.984
PUTRESCINE_METABOLIC_PROCESS	0.4553	0.9899	0.4585	0.9252	1
ADP_TRANSPORT	0.4552	1.0161	0.4481	0.9015	1
RESPONSE_TO_COBALT_ION	0.454	1.1202	0.3035	0.7801	1
NEGATIVE_REGULATION_OF_WOUND_HEALING	0.4539	1.4779	0.065	0.307	1
STEROL_METABOLIC_PROCESS	0.4536	1.6297	0.0383	0.1518	1
CITRULLINE_METABOLIC_PROCESS	0.4532	1.0785	0.3642	0.8324	1
POSITIVE_REGULATION_OF_RESPIRATORY_BURST	0.4522	0.9903	0.4631	0.9279	1
DEHYDROASCORBIC_ACID_TRANSPORT	0.452	1.0413	0.3927	0.8765	1
INSULIN_METABOLIC_PROCESS	0.4514	0.921	0.5407	0.9768	1
ACYLGLYCEROL_ACYL_CHAIN_REMODELING	0.4511	0.948	0.5359	0.9538	1
HEMATOPOIETIC_STEM_CELL_MIGRATION	0.451	0.8965	0.5799	0.9862	1
DE_NOVO_PYRIMIDINE_NUCLEOBASE_BIOSYNTHETIC_PROCESS	0.4502	0.9571	0.5122	0.9481	1
PROTEIN_FOLDING_IN_ENDOPLASMIC_RETICULUM	0.4497	0.969	0.5484	0.9416	1
POSITIVE_REGULATION_OF_EXECUTION_PHASE_OF_APOPTOSIS	0.4496	1.0456	0.402	0.8757	1
HEME_TRANSPORT	0.4489	1.0704	0.3905	0.8395	1
HEART_TRABECULA_FORMATION	0.447	1.0968	0.3446	0.8081	1
RESPONSE_TO_STEROL	0.4469	1.4563	0.0447	0.3349	1
REGULATION_OF_FATTY_ACID_METABOLIC_PROCESS	0.4468	1.6443	0.012	0.1395	1
REGULATION_OF_FLAGELLATED_SPERM_MOTILITY	0.4461	1.1914	0.2133	0.6896	1
INTESTINAL_ABSORPTION	0.446	1.4257	0.0797	0.3827	1
L_ASPARTATE_TRANSMEMBRANE_TRANSPORT	0.4459	1.132	0.3033	0.7639	1
THYROID_HORMONE_METABOLIC_PROCESS	0.4456	1.3202	0.122	0.5201	1
RESPONSE_TO_EPINEPHRINE	0.4437	1.1741	0.2335	0.7165	1
CHOLESTEROL_EFFLUX	0.4429	1.5623	0.0351	0.2194	1
ADRENERGIC_RECEPTOR_SIGNALING_PATHWAY	0.4417	1.2822	0.1639	0.5693	1
POSITIVE_REGULATION_OF_AMPA_RECEPTOR_ACTIVITY	0.4414	1.023	0.4243	0.8978	1
NEGATIVE_REGULATION_OF_METALLOPEPTIDASE_ACTIVITY	0.4407	1.1212	0.3242	0.7789	1
POLYOL_TRANSPORT	0.4405	1.1681	0.2514	0.7216	1
RESPONSE_TO_IRON_II_ION	0.4402	0.9378	0.5434	0.9656	1
MONOSACCHARIDE_BIOSYNTHETIC_PROCESS	0.4398	1.6157	0.0259	0.1599	1
OVULATION_FROM_OVARIAN_FOLLICLE	0.4385	0.8985	0.602	0.9837	1
HYALOID_VASCULAR_PLEXUS_REGRESSION	0.4383	0.9118	0.5817	0.9794	1
POSITIVE_REGULATION_OF_GROWTH_HORMONE_SECRETION	0.4383	0.8935	0.5935	0.9844	1
INTERNEURON_MIGRATION	0.4383	0.8985	0.5962	0.9847	1
CEREBRAL_CORTEX_GABAERGIC_INTERNEURON_DEVELOPMENT	0.4383	0.8866	0.6171	0.9894	1
CEREBRAL_CORTEX_GABAERGIC_INTERNEURON_MIGRATION	0.4383	0.8449	0.6696	1	1
RENAL_WATER_TRANSPORT	0.4378	0.9184	0.5602	0.9739	1
CADMIUM_ION_TRANSMEMBRANE_TRANSPORT	0.4378	0.878	0.6283	0.9991	1
ADHESION_OF_SYMBIONT_TO_HOST_CELL	0.4377	1.0467	0.3971	0.8756	1
POSITIVE_REGULATION_OF_GLUCOSE_METABOLIC_PROCESS	0.437	1.4977	0.0477	0.287	1
INNATE_IMMUNE_RESPONSE_IN_MUCOSA	0.4366	1.0245	0.4444	0.8965	1
POSITIVE_REGULATION_OF_CHOLESTEROL_EFFLUX	0.4365	1.4039	0.0941	0.4132	1
PROTOPORPHYRINOGEN_IX_METABOLIC_PROCESS	0.4365	1.1091	0.338	0.7922	1
REGULATION_OF_SYSTEMIC_ARTERIAL_BLOOD_PRESSURE_BY_RENIN_ANGIOTENSIN	0.4362	1.2488	0.2042	0.6148	1
CELLULAR_RESPONSE_TO_ACIDIC_PH	0.436	1.1568	0.2606	0.7292	1
CDC42_PROTEIN_SIGNAL_TRANSDUCTION	0.4358	1.2141	0.2198	0.6617	1
INTERLEUKIN_21_PRODUCTION	0.4357	0.94	0.5451	0.9661	1
REGULATION_OF_TRAIL_ACTIVATED_APOPTOTIC_SIGNALING_PATHWAY	0.4357	0.901	0.6059	0.9867	1
REGULATION_OF_INTERLEUKIN_21_PRODUCTION	0.4357	0.8493	0.6865	1	1
POSITIVE_REGULATION_OF_ACTIVATION_OF_JANUS_KINASE_ACTIVITY	0.4353	0.9429	0.5321	0.9615	1
C4_DICARBOXYLATE_TRANSPORT	0.4349	1.3549	0.0983	0.4707	1
TETRAHYDROFOLATE_METABOLIC_PROCESS	0.4348	1.2126	0.2586	0.6617	1
RENAL_SYSTEM_PROCESS_INVOLVED_IN_REGULATION_OF_BLOOD_VOLUME	0.4347	1.1563	0.2915	0.7292	1
FAT_SOLUBLE_VITAMIN_BIOSYNTHETIC_PROCESS	0.4327	1.0215	0.457	0.8991	1
POSITIVE_REGULATION_OF_VASCULOGENESIS	0.4324	1.0917	0.3553	0.8124	1
REGULATION_OF_NAD_P_H_OXIDASE_ACTIVITY	0.4321	1.0136	0.4302	0.9003	1
DISACCHARIDE_BIOSYNTHETIC_PROCESS	0.4321	0.8501	0.6569	1	1
COPII_COATED_VESICLE_CARGO_LOADING	0.4318	1.2209	0.2595	0.6528	1
NEGATIVE_REGULATION_OF_CHOLESTEROL_METABOLIC_PROCESS	0.4315	0.9265	0.5387	0.973	1
ORGANIC_ACID_METABOLIC_PROCESS	0.4313	1.8421	0.002	0.0569	0.874
NEGATIVE_REGULATION_OF_CYCLIC_NUCLEOTIDE_PHOSPHODIESTERASE_ACTIVITY	0.4301	0.9891	0.4646	0.9259	1
PORPHYRIN_CONTAINING_COMPOUND_METABOLIC_PROCESS	0.4299	1.3521	0.1568	0.4739	1
POSITIVE_REGULATION_OF_CHOLESTEROL_METABOLIC_PROCESS	0.4299	1.0968	0.3251	0.807	1
AXIS_ELONGATION_INVOLVED_IN_SOMITOGENESIS	0.4299	0.8515	0.6626	1	1
REGULATION_OF_PHOSPHOLIPID_TRANSPORT	0.4294	1.2188	0.2235	0.6518	1
SPHINGOMYELIN_BIOSYNTHETIC_PROCESS	0.4289	0.9463	0.5249	0.9555	1
REGULATION_OF_EXTRACELLULAR_MATRIX_CONSTITUENT_SECRETION	0.4281	0.9197	0.5418	0.973	1
REGULATION_OF_HEPATOCYTE_PROLIFERATION	0.4274	1.2066	0.23	0.6709	1
NUCLEOSIDE_MONOPHOSPHATE_CATABOLIC_PROCESS	0.4271	1.0756	0.3396	0.8337	1
NEGATIVE_REGULATION_OF_LIPOPROTEIN_PARTICLE_CLEARANCE	0.4263	1.1876	0.2418	0.6881	1
NEGATIVE_REGULATION_OF_VASCULAR_ASSOCIATED_SMOOTH_MUSCLE_CELL_MIGRATION	0.426	1.1009	0.3677	0.804	1
IRON_COORDINATION_ENTITY_TRANSPORT	0.4258	1.1583	0.2731	0.729	1
REGULATION_OF_METALLOENDOPEPTIDASE_ACTIVITY	0.4258	1.1114	0.3263	0.7875	1
CELLULAR_RESPONSE_TO_DEXAMETHASONE_STIMULUS	0.4257	1.3782	0.083	0.4511	1
FATTY_ACID_DERIVATIVE_METABOLIC_PROCESS	0.4256	1.5343	0.0393	0.244	1
FATTY_ACID_HOMEOSTASIS	0.4255	1.1292	0.3121	0.7674	1
FOREBRAIN_NEURON_FATE_COMMITMENT	0.4246	0.9069	0.5785	0.9842	1
NEGATIVE_REGULATION_OF_ENDOTHELIAL_CELL_CHEMOTAXIS	0.4245	0.9179	0.5837	0.9738	1
REGULATION_OF_CATECHOLAMINE_UPTAKE_INVOLVED_IN_SYNAPTIC_TRANSMISSION	0.4207	0.9677	0.5208	0.9435	1
SKELETAL_MUSCLE_THIN_FILAMENT_ASSEMBLY	0.4207	0.8602	0.6174	1	1
TETRAHYDROFOLATE_INTERCONVERSION	0.42	1.0512	0.388	0.8702	1
REGULATION_OF_HEXOKINASE_ACTIVITY	0.418	1.1057	0.3184	0.7972	1
REGULATION_OF_SYSTEMIC_ARTERIAL_BLOOD_PRESSURE_MEDIATED_BY_A_CHEMICAL_SIGNAL	0.4176	1.3666	0.0937	0.4619	1
NEGATIVE_REGULATION_OF_CGMP_MEDIATED_SIGNALING	0.4174	0.8455	0.6725	1	1
RESPONSE_TO_GLYCOPROTEIN	0.4172	0.982	0.4478	0.9303	1
EMBRYONIC_RETINA_MORPHOGENESIS_IN_CAMERA_TYPE_EYE	0.417	0.8558	0.6321	1	1
GAS_TRANSPORT	0.4164	1.0284	0.4388	0.8943	1
REGULATION_OF_GLUCONEOGENESIS	0.4162	1.3736	0.1065	0.4561	1
GONADAL_MESODERM_DEVELOPMENT	0.4156	0.7454	0.771	1	1
VASODILATION	0.4155	1.4223	0.0637	0.387	1
GLYCEROLIPID_CATABOLIC_PROCESS	0.415	1.5271	0.0247	0.2502	1
CELLULAR_RESPONSE_TO_ALDEHYDE	0.415	1.0632	0.4018	0.8477	1
3_PHOSPHOADENOSINE_5_PHOSPHOSULFATE_METABOLIC_PROCESS	0.4149	1.2638	0.1667	0.5968	1
DIAPHRAGM_DEVELOPMENT	0.4149	0.8785	0.6071	1	1
FATTY_ACID_TRANSMEMBRANE_TRANSPORT	0.4148	1.4806	0.0539	0.3048	1
ACUTE_INFLAMMATORY_RESPONSE	0.4142	1.3705	0.1233	0.4584	1
ADULT_HEART_DEVELOPMENT	0.4141	1.0556	0.3801	0.8629	1
POSITIVE_REGULATION_OF_VASCULAR_ASSOCIATED_SMOOTH_MUSCLE_CELL_DIFFERENTIATION	0.4134	0.9756	0.5039	0.9362	1
REGULATION_OF_DIGESTIVE_SYSTEM_PROCESS	0.4129	1.3274	0.1324	0.5086	1
L_ARGININE_TRANSPORT	0.4129	1.0172	0.4421	0.9024	1
CELLULAR_RESPONSE_TO_CAMP	0.4124	1.3711	0.0996	0.4583	1
XENOBIOTIC_TRANSPORT	0.4123	1.3809	0.0873	0.4497	1
HEPATOCYTE_DIFFERENTIATION	0.412	1.2291	0.1741	0.646	1
POSITIVE_REGULATION_OF_VASOCONSTRICTION	0.412	1.1918	0.2609	0.6898	1
NEUROTRANSMITTER_METABOLIC_PROCESS	0.4118	1.3101	0.1109	0.5301	1
ISOCITRATE_METABOLIC_PROCESS	0.4117	0.894	0.5916	0.9855	1
POSITIVE_REGULATION_OF_SKELETAL_MUSCLE_TISSUE_REGENERATION	0.4116	0.8388	0.6696	1	1
GLUCOCORTICOID_METABOLIC_PROCESS	0.4112	1.2763	0.1636	0.5779	1
PTERIDINE_CONTAINING_COMPOUND_BIOSYNTHETIC_PROCESS	0.4112	1.0752	0.367	0.8333	1
NEGATIVE_REGULATION_OF_TYPE_2_IMMUNE_RESPONSE	0.4112	1.0321	0.4162	0.8885	1
VITAMIN_METABOLIC_PROCESS	0.4103	1.5829	0.008	0.1976	1
RESPONSE_TO_MUSCLE_ACTIVITY	0.4101	1.2758	0.1527	0.5766	1
ACID_SECRETION	0.4097	1.3228	0.1028	0.5174	1
VIRION_ATTACHMENT_TO_HOST_CELL	0.4097	0.9255	0.5371	0.9741	1
POSITIVE_REGULATION_OF_ALKALINE_PHOSPHATASE_ACTIVITY	0.4095	0.8673	0.6405	1	1
REGULATION_OF_PLASMA_LIPOPROTEIN_PARTICLE_LEVELS	0.4094	1.5252	0.0574	0.2515	1
PEPTIDE_CROSS_LINKING_VIA_CHONDROITIN_4_SULFATE_GLYCOSAMINOGLYCAN	0.4091	0.7829	0.7244	1	1
NEURONAL_SIGNAL_TRANSDUCTION	0.4088	0.8209	0.6869	1	1
NEGATIVE_REGULATION_OF_DENDRITIC_SPINE_MORPHOGENESIS	0.4088	0.8382	0.6811	1	1
PROTEIN_CHROMOPHORE_LINKAGE	0.4083	1.0353	0.4106	0.8855	1
RESPONSE_TO_STAUROSPORINE	0.4082	0.8764	0.61	1	1
TRANSEPITHELIAL_TRANSPORT	0.408	1.3486	0.0918	0.4777	1
EXTRACELLULAR_MATRIX_CELL_SIGNALING	0.4076	0.8194	0.7376	1	1
HUMORAL_IMMUNE_RESPONSE	0.4075	1.4028	0.1156	0.4134	1
EOSINOPHIL_DIFFERENTIATION	0.4074	0.8073	0.7254	1	1
REGULATION_OF_BONE_DEVELOPMENT	0.4073	0.9247	0.5336	0.9738	1
POSITIVE_REGULATION_OF_TRANSCRIPTION_FROM_RNA_POLYMERASE_II_PROMOTER_IN_RESPONSE_TO_OXIDATIVE_STRESS	0.4068	0.8673	0.6453	1	1
POSITIVE_REGULATION_OF_GLUCOCORTICOID_SECRETION	0.4065	0.75	0.7726	1	1
REGULATION_OF_CHRONIC_INFLAMMATORY_RESPONSE	0.4056	0.7739	0.7253	1	1
ALCOHOL_CATABOLIC_PROCESS	0.4047	1.4683	0.0465	0.3225	1
BROWN_FAT_CELL_DIFFERENTIATION	0.4043	1.374	0.0944	0.4562	1
HEME_METABOLIC_PROCESS	0.4032	1.2928	0.1957	0.5576	1
CELLULAR_RESPONSE_TO_COPPER_ION	0.403	1.0208	0.4331	0.8997	1
CHORIONIC_TROPHOBLAST_CELL_PROLIFERATION	0.4024	0.7863	0.7385	1	1
NEUTROPHIL_MEDIATED_KILLING_OF_GRAM_NEGATIVE_BACTERIUM	0.4009	0.8218	0.6828	1	1
PROTEIN_DEUBIQUITINATION_INVOLVED_IN_UBIQUITIN_DEPENDENT_PROTEIN_CATABOLIC_PROCESS	0.4008	0.7997	0.7058	1	1
INTERLEUKIN_23_MEDIATED_SIGNALING_PATHWAY	0.4005	0.8702	0.6206	1	1
POSITIVE_REGULATION_OF_LIPID_BIOSYNTHETIC_PROCESS	0.4	1.5276	0.038	0.2503	1
PYRIMIDINE_CONTAINING_COMPOUND_TRANSMEMBRANE_TRANSPORT	0.4	1.0999	0.3201	0.8043	1
FRUCTOSE_1_6_BISPHOSPHATE_METABOLIC_PROCESS	0.3999	0.9864	0.4665	0.9253	1
FATTY_ACID_BIOSYNTHETIC_PROCESS	0.3992	1.6153	0.0097	0.1596	1
CARBOHYDRATE_PHOSPHORYLATION	0.3988	1.2084	0.2253	0.6702	1
RESPONSE_TO_PH	0.3976	1.3349	0.1129	0.5001	1
GENITALIA_MORPHOGENESIS	0.3975	0.9881	0.4736	0.9247	1
AGGRESSIVE_BEHAVIOR	0.3973	0.8471	0.6553	1	1
POSITIVE_REGULATION_OF_HEXOKINASE_ACTIVITY	0.3971	0.8953	0.5884	0.9836	1
POSITIVE_REGULATION_OF_GLUCOKINASE_ACTIVITY	0.3971	0.8953	0.5884	0.9847	1
ALDITOL_PHOSPHATE_METABOLIC_PROCESS	0.3966	0.9659	0.5062	0.9445	1
FARNESYL_DIPHOSPHATE_METABOLIC_PROCESS	0.3966	0.7575	0.7288	1	1
REGULATION_OF_ADIPOSE_TISSUE_DEVELOPMENT	0.3964	0.9113	0.6004	0.9794	1
C21_STEROID_HORMONE_METABOLIC_PROCESS	0.3961	1.3214	0.1136	0.5184	1
POSITIVE_REGULATION_OF_PROTEIN_MATURATION	0.3959	1.2669	0.1645	0.5916	1
POSITIVE_REGULATION_OF_DOPAMINE_SECRETION	0.3957	0.8588	0.628	1	1
RETICULOPHAGY	0.3955	1.048	0.3742	0.8761	1
LINOLEIC_ACID_METABOLIC_PROCESS	0.3954	1.1951	0.2429	0.6828	1
PROTEIN_MONO_ADP_RIBOSYLATION	0.3949	0.9862	0.4754	0.9247	1
GABAERGIC_NEURON_DIFFERENTIATION	0.3948	0.8987	0.5958	0.9855	1
CEREBRAL_CORTEX_GABAERGIC_INTERNEURON_DIFFERENTIATION	0.3948	0.8256	0.7058	1	1
METHYLGLYOXAL_METABOLIC_PROCESS	0.3944	0.8212	0.6937	1	1
REGULATION_OF_HYDROGEN_PEROXIDE_METABOLIC_PROCESS	0.3942	1.0865	0.3777	0.8221	1
PLASMA_LIPOPROTEIN_PARTICLE_CLEARANCE	0.3938	1.4207	0.0985	0.3884	1
HEXOSE_PHOSPHATE_TRANSPORT	0.3937	0.9301	0.5728	0.97	1
SOMATOSTATIN_RECEPTOR_SIGNALING_PATHWAY	0.3936	0.7388	0.8008	1	1
POSITIVE_REGULATION_OF_LIPID_STORAGE	0.3935	1.2235	0.1976	0.6487	1
RESPONSE_TO_DEXAMETHASONE	0.3933	1.3789	0.068	0.4507	1
PYRIMIDINE_RIBONUCLEOSIDE_MONOPHOSPHATE_METABOLIC_PROCESS	0.3926	1.1488	0.2681	0.7385	1
TERTIARY_ALCOHOL_METABOLIC_PROCESS	0.3926	1.0475	0.4188	0.8748	1
BEHAVIORAL_RESPONSE_TO_COCAINE	0.3926	1.0006	0.4489	0.9169	1
ASPARTATE_TRANSMEMBRANE_TRANSPORT	0.3926	0.9608	0.505	0.9474	1
URINARY_TRACT_SMOOTH_MUSCLE_CONTRACTION	0.3926	0.87	0.6154	1	1
CATECHOLAMINE_UPTAKE	0.3924	1.1041	0.3198	0.7999	1
STEROID_BIOSYNTHETIC_PROCESS	0.3922	1.4991	0.0477	0.285	1
CORTISOL_SECRETION	0.392	0.7827	0.7646	1	1
SPINAL_CORD_ASSOCIATION_NEURON_DIFFERENTIATION	0.3917	0.9824	0.4937	0.9304	1
INHIBITORY_POSTSYNAPTIC_POTENTIAL	0.3913	0.8832	0.6109	0.9949	1
POSITIVE_REGULATION_OF_INHIBITORY_POSTSYNAPTIC_POTENTIAL	0.3913	0.7423	0.7698	1	1
TRABECULA_FORMATION	0.3907	1.0293	0.4237	0.8932	1
ONE_CARBON_METABOLIC_PROCESS	0.3904	1.3725	0.0951	0.456	1
GLIAL_CELL_DERIVED_NEUROTROPHIC_FACTOR_RECEPTOR_SIGNALING_PATHWAY	0.3897	0.9203	0.5761	0.974	1
PHOSPHATIDYLCHOLINE_CATABOLIC_PROCESS	0.3893	1.0491	0.4112	0.8743	1
DETOXIFICATION	0.3891	1.4504	0.0577	0.342	1
PTERIDINE_CONTAINING_COMPOUND_METABOLIC_PROCESS	0.3887	1.2328	0.2028	0.6403	1
PROPRIOCEPTION	0.3883	0.7745	0.7681	1	1
MESENCHYME_MIGRATION	0.3878	0.6922	0.8228	1	1
C_TERMINAL_PROTEIN_LIPIDATION	0.3877	0.8954	0.5988	0.9855	1
OXYGEN_TRANSPORT	0.3876	0.8789	0.588	1	1
ARGININE_TRANSMEMBRANE_TRANSPORT	0.3872	0.8954	0.6131	0.9865	1
L_ARGININE_TRANSMEMBRANE_TRANSPORT	0.3872	0.8954	0.6131	0.9876	1
REGULATION_OF_SUPEROXIDE_DISMUTASE_ACTIVITY	0.3871	0.864	0.6378	1	1
PHOSPHATE_ION_TRANSMEMBRANE_TRANSPORT	0.3869	1.1461	0.2851	0.7415	1
NEGATIVE_REGULATION_OF_INFLAMMATORY_RESPONSE_TO_ANTIGENIC_STIMULUS	0.3867	1.0097	0.4411	0.9052	1
T_CELL_MEDIATED_IMMUNE_RESPONSE_TO_TUMOR_CELL	0.3866	0.9101	0.5854	0.9801	1
REGULATION_OF_T_CELL_MEDIATED_IMMUNE_RESPONSE_TO_TUMOR_CELL	0.3866	0.8517	0.6717	1	1
PYRIMIDINE_NUCLEOBASE_BIOSYNTHETIC_PROCESS	0.3866	0.8798	0.598	1	1
UTERINE_SMOOTH_MUSCLE_CONTRACTION	0.3865	0.8606	0.6441	1	1
REGULATION_OF_EPINEPHRINE_SECRETION	0.3864	0.7664	0.7616	1	1
LEUKOTRIENE_TRANSPORT	0.3863	0.8505	0.6786	1	1
CELLULAR_BIOGENIC_AMINE_METABOLIC_PROCESS	0.3862	1.5324	0.0218	0.2456	1
REGULATION_OF_STORE_OPERATED_CALCIUM_CHANNEL_ACTIVITY	0.3862	0.8237	0.6735	1	1
UBIQUITIN_DEPENDENT_ENDOCYTOSIS	0.3859	0.7893	0.7434	1	1
ARTERIAL_ENDOTHELIAL_CELL_DIFFERENTIATION	0.3855	0.7804	0.7202	1	1
POSITIVE_REGULATION_OF_SYSTEMIC_ARTERIAL_BLOOD_PRESSURE	0.3846	0.978	0.4991	0.9316	1
GLUTAMINE_FAMILY_AMINO_ACID_BIOSYNTHETIC_PROCESS	0.3844	1.0786	0.3636	0.8335	1
NEGATIVE_REGULATION_OF_LAMELLIPODIUM_ORGANIZATION	0.3839	0.8466	0.6434	1	1
NEGATIVE_REGULATION_OF_LAMELLIPODIUM_ASSEMBLY	0.3823	0.7707	0.7299	1	1
RESPONSE_TO_THYROID_HORMONE	0.3822	1.1972	0.24	0.685	1
RESPONSE_TO_CAMP	0.3819	1.3899	0.0853	0.4318	1
PROSTATE_GLAND_GROWTH	0.3818	0.9695	0.5171	0.9414	1
LIVER_MORPHOGENESIS	0.3811	1.1734	0.2427	0.7156	1
ACTIVATION_OF_TRANSMEMBRANE_RECEPTOR_PROTEIN_TYROSINE_KINASE_ACTIVITY	0.3809	0.9797	0.4724	0.9323	1
REGULATION_OF_ACYL_COA_BIOSYNTHETIC_PROCESS	0.3801	0.9026	0.5842	0.9862	1
FLAVIN_CONTAINING_COMPOUND_METABOLIC_PROCESS	0.3801	0.8259	0.6805	1	1
BLOOD_VESSEL_MATURATION	0.3797	0.8022	0.6599	1	1
RECEPTOR_MEDIATED_ENDOCYTOSIS_INVOLVED_IN_CHOLESTEROL_TRANSPORT	0.3792	0.9004	0.585	0.9869	1
PEPTIDOGLYCAN_METABOLIC_PROCESS	0.3792	0.7613	0.775	1	1
MATERNAL_PROCESS_INVOLVED_IN_PARTURITION	0.379	0.8272	0.6916	1	1
DISACCHARIDE_METABOLIC_PROCESS	0.3788	1.0153	0.4415	0.901	1
POSITIVE_REGULATION_OF_CORTICOSTEROID_HORMONE_SECRETION	0.3784	0.757	0.7858	1	1
MALE_GENITALIA_DEVELOPMENT	0.3778	1.0766	0.3615	0.8323	1
CELLULAR_RESPONSE_TO_LEPTIN_STIMULUS	0.3774	1.0922	0.3353	0.8124	1
HISTAMINE_METABOLIC_PROCESS	0.3774	0.7596	0.7695	1	1
NECROPTOTIC_SIGNALING_PATHWAY	0.3767	0.7637	0.739	1	1
HYDROGEN_PEROXIDE_METABOLIC_PROCESS	0.3764	1.2493	0.1857	0.6146	1
GLYCOSIDE_METABOLIC_PROCESS	0.3756	1.0446	0.4274	0.8758	1
EPITHELIAL_CELL_PROLIFERATION_INVOLVED_IN_PROSTATE_GLAND_DEVELOPMENT	0.3755	0.9203	0.5482	0.9751	1
CELLULAR_GLUCAN_METABOLIC_PROCESS	0.3748	1.4641	0.0479	0.3271	1
POSITIVE_REGULATION_OF_UTERINE_SMOOTH_MUSCLE_CONTRACTION	0.3746	0.7495	0.795	1	1
REGULATION_OF_SKELETAL_MUSCLE_TISSUE_REGENERATION	0.3746	0.7818	0.7496	1	1
POSITIVE_REGULATION_OF_GLYCOLYTIC_PROCESS	0.3741	1.1472	0.2954	0.7401	1
PRESYNAPTIC_MEMBRANE_ORGANIZATION	0.3741	0.938	0.537	0.9664	1
AMYLOID_BETA_CLEARANCE_BY_CELLULAR_CATABOLIC_PROCESS	0.3741	0.8276	0.664	1	1
NEGATIVE_REGULATION_OF_SMOOTH_MUSCLE_CONTRACTION	0.374	0.9643	0.5273	0.9435	1
NEGATIVE_REGULATION_OF_SEROTONIN_SECRETION	0.374	0.7728	0.7595	1	1
POSITIVE_REGULATION_OF_RESPONSE_TO_REACTIVE_OXYGEN_SPECIES	0.3738	0.8211	0.7088	1	1
ORGANIC_HYDROXY_COMPOUND_METABOLIC_PROCESS	0.3733	1.6579	0.0078	0.1294	1
POSITIVE_REGULATION_OF_CELLULAR_CARBOHYDRATE_METABOLIC_PROCESS	0.3731	1.3688	0.0877	0.4576	1
ARGININE_TRANSPORT	0.3729	0.9647	0.5174	0.9449	1
PROTECTION_FROM_NATURAL_KILLER_CELL_MEDIATED_CYTOTOXICITY	0.3726	0.7079	0.8094	1	1
EXOCYST_LOCALIZATION	0.3721	0.7515	0.748	1	1
NEGATIVE_REGULATION_OF_RESPONSE_TO_WOUNDING	0.3714	1.2909	0.174	0.5572	1
REGULATION_OF_GLUCOSE_METABOLIC_PROCESS	0.3713	1.5057	0.0385	0.2773	1
NEGATIVE_REGULATION_OF_LIPID_TRANSPORT	0.3709	1.2753	0.1495	0.5753	1
CELLULAR_RESPONSE_TO_MAGNESIUM_ION	0.3709	0.7539	0.7787	1	1
BRANCHED_CHAIN_AMINO_ACID_BIOSYNTHETIC_PROCESS	0.3708	0.7175	0.8134	1	1
SULFUR_AMINO_ACID_TRANSPORT	0.3707	0.8297	0.6915	1	1
TETRAPYRROLE_METABOLIC_PROCESS	0.3702	1.3385	0.1281	0.4951	1
STEROL_TRANSPORT	0.37	1.479	0.0413	0.3059	1
FOLIC_ACID_CONTAINING_COMPOUND_METABOLIC_PROCESS	0.3697	1.1201	0.3089	0.7791	1
CELLULAR_RESPONSE_TO_INTERFERON_ALPHA	0.3697	0.8101	0.6899	1	1
POSITIVE_REGULATION_OF_METALLOENDOPEPTIDASE_ACTIVITY	0.3692	0.7752	0.7576	1	1
LONG_CHAIN_FATTY_ACID_TRANSPORT	0.369	1.4008	0.0521	0.4169	1
REGULATION_OF_FOCAL_ADHESION_DISASSEMBLY	0.369	0.8296	0.6538	1	1
POSITIVE_REGULATION_OF_HETEROTYPIC_CELL_CELL_ADHESION	0.3689	0.9326	0.5553	0.9699	1
MITOCHONDRIAL_ADP_TRANSMEMBRANE_TRANSPORT	0.3687	0.6896	0.8468	1	1
WATER_SOLUBLE_VITAMIN_METABOLIC_PROCESS	0.3679	1.3634	0.084	0.4649	1
MHC_PROTEIN_COMPLEX_ASSEMBLY	0.3675	0.6629	0.8216	1	1
REGULATION_OF_SULFUR_METABOLIC_PROCESS	0.3672	1.0152	0.4372	0.8986	1
CIRCADIAN_SLEEP_WAKE_CYCLE_REM_SLEEP	0.367	0.716	0.7986	1	1
ACTIVATION_INDUCED_CELL_DEATH_OF_T_CELLS	0.3663	0.8737	0.6245	1	1
RESPONSE_TO_ZINC_ION	0.3661	1.2054	0.2178	0.6727	1
DIET_INDUCED_THERMOGENESIS	0.3661	0.9111	0.5872	0.9788	1
CELL_FATE_COMMITMENT_INVOLVED_IN_PATTERN_SPECIFICATION	0.3659	0.8787	0.6239	1	1
CELL_FATE_SPECIFICATION_INVOLVED_IN_PATTERN_SPECIFICATION	0.3658	0.7902	0.7495	1	1
LUNG_GROWTH	0.3658	0.8045	0.6984	1	1
NEGATIVE_REGULATION_OF_MULTICELLULAR_ORGANISM_GROWTH	0.3653	0.9004	0.5581	0.9858	1
RESPONSE_TO_ACIDIC_PH	0.3652	1.1276	0.2983	0.7688	1
REGULATION_OF_SYSTEMIC_ARTERIAL_BLOOD_PRESSURE_BY_HORMONE	0.3645	1.1603	0.2416	0.7277	1
REGULATION_OF_SKELETAL_MUSCLE_CONTRACTION	0.3645	0.9596	0.5103	0.948	1
CATECHOLAMINE_UPTAKE_INVOLVED_IN_SYNAPTIC_TRANSMISSION	0.3644	0.9085	0.594	0.9827	1
CELLULAR_KETONE_METABOLIC_PROCESS	0.3643	1.5703	0.037	0.2127	1
NEGATIVE_REGULATION_OF_COLLAGEN_METABOLIC_PROCESS	0.3641	0.9548	0.5064	0.9455	1
IMMUNOLOGICAL_MEMORY_FORMATION_PROCESS	0.3638	0.8931	0.583	0.9841	1
NEGATIVE_REGULATION_OF_OXIDATIVE_PHOSPHORYLATION	0.3636	0.8307	0.6991	1	1
SPINAL_CORD_OLIGODENDROCYTE_CELL_DIFFERENTIATION	0.3631	0.7426	0.7981	1	1
POSITIVE_REGULATION_OF_MHC_CLASS_II_BIOSYNTHETIC_PROCESS	0.363	0.7947	0.6865	1	1
B_CELL_CHEMOTAXIS	0.3629	0.7793	0.726	1	1
RESPIRATORY_BURST_INVOLVED_IN_INFLAMMATORY_RESPONSE	0.3625	0.849	0.6467	1	1
ANTRAL_OVARIAN_FOLLICLE_GROWTH	0.3621	0.7957	0.7472	1	1
PLASMA_MEMBRANE_REPAIR	0.362	0.929	0.5288	0.9714	1
REGULATION_OF_STEROID_METABOLIC_PROCESS	0.3612	1.3552	0.1242	0.4714	1
NEUROMUSCULAR_PROCESS_CONTROLLING_POSTURE	0.3609	1.0399	0.4286	0.8788	1
CGMP_CATABOLIC_PROCESS	0.3606	0.6544	0.8451	1	1
POSTSYNAPTIC_MEMBRANE_ASSEMBLY	0.3601	0.8909	0.5808	0.9849	1
POSITIVE_REGULATION_OF_NMDA_GLUTAMATE_RECEPTOR_ACTIVITY	0.36	0.7491	0.7665	1	1
BONE_MARROW_DEVELOPMENT	0.3599	0.8235	0.6569	1	1
HEMOGLOBIN_METABOLIC_PROCESS	0.3598	1.0433	0.389	0.8753	1
NEGATIVE_REGULATION_OF_GLUCONEOGENESIS	0.3598	0.9914	0.4645	0.9264	1
PROSTATE_GLANDULAR_ACINUS_MORPHOGENESIS	0.3596	0.7138	0.8207	1	1
CELLULAR_RESPONSE_TO_UV_B	0.3591	0.8486	0.6561	1	1
SULFATION	0.3589	1.1117	0.3147	0.788	1
MEMBRANE_REPOLARIZATION_DURING_VENTRICULAR_CARDIAC_MUSCLE_CELL_ACTION_POTENTIAL	0.3589	0.9272	0.5684	0.9724	1
THALAMUS_DEVELOPMENT	0.3589	0.913	0.5791	0.9776	1
ALCOHOL_METABOLIC_PROCESS	0.3586	1.5353	0.0305	0.2442	1
OLIGOSACCHARIDE_CATABOLIC_PROCESS	0.3582	1.0342	0.3971	0.8858	1
PEPTIDYL_TYROSINE_DEPHOSPHORYLATION_INVOLVED_IN_INACTIVATION_OF_PROTEIN_KINASE_ACTIVITY	0.3582	0.785	0.736	1	1
REGULATION_OF_SYSTEMIC_ARTERIAL_BLOOD_PRESSURE_BY_CIRCULATORY_RENIN_ANGIOTENSIN	0.358	0.9709	0.4802	0.9404	1
SULFUR_COMPOUND_CATABOLIC_PROCESS	0.3578	1.2486	0.1843	0.614	1
SMALL_MOLECULE_BIOSYNTHETIC_PROCESS	0.3572	1.6213	0.0176	0.1572	1
POSITIVE_REGULATION_OF_MEMORY_T_CELL_DIFFERENTIATION	0.3571	0.7859	0.712	1	1
CHITIN_METABOLIC_PROCESS	0.3562	0.729	0.7952	1	1
REGULATION_OF_LIPASE_ACTIVITY	0.3561	1.2636	0.1907	0.5961	1
POSITIVE_REGULATION_OF_PROTEIN_CATABOLIC_PROCESS_IN_THE_VACUOLE	0.356	0.7163	0.8182	1	1
LIPID_IMPORT_INTO_CELL	0.3555	1.2222	0.1977	0.6509	1
REFLEX	0.3554	0.9613	0.4869	0.9498	1
CELLULAR_RESPONSE_TO_CAFFEINE	0.3554	0.8418	0.6831	1	1
REGULATION_OF_ATRIAL_CARDIAC_MUSCLE_CELL_MEMBRANE_DEPOLARIZATION	0.3545	0.7404	0.8056	1	1
REGULATION_OF_INSULIN_LIKE_GROWTH_FACTOR_RECEPTOR_SIGNALING_PATHWAY	0.3539	1.0189	0.4333	0.902	1
POSITIVE_REGULATION_OF_CELLULAR_PH_REDUCTION	0.3537	0.712	0.8399	1	1
EQUILIBRIOCEPTION	0.3535	0.783	0.7447	1	1
EXCRETION	0.3534	1.2246	0.1508	0.6484	1
CATECHOL_CONTAINING_COMPOUND_METABOLIC_PROCESS	0.3533	1.2043	0.196	0.6744	1
POSITIVE_REGULATION_OF_CELL_CELL_ADHESION_MEDIATED_BY_CADHERIN	0.3533	0.8456	0.6582	1	1
ENERGY_RESERVE_METABOLIC_PROCESS	0.3532	1.4154	0.0556	0.3948	1
REGULATION_OF_SALIVA_SECRETION	0.3532	0.705	0.8154	1	1
LIPID_MODIFICATION	0.3531	1.5409	0.0235	0.2389	1
REGULATION_OF_ISOTYPE_SWITCHING_TO_IGE_ISOTYPES	0.3529	0.7639	0.7404	1	1
FATTY_ACYL_COA_METABOLIC_PROCESS	0.3528	1.1638	0.2617	0.7238	1
EPITHELIAL_CELL_PROLIFERATION_INVOLVED_IN_SALIVARY_GLAND_MORPHOGENESIS	0.3528	0.6997	0.8245	1	1
APOPTOTIC_PROCESS_IN_BONE_MARROW_CELL	0.3528	0.7168	0.8216	1	1
POSITIVE_REGULATION_OF_LIPID_METABOLIC_PROCESS	0.3523	1.4005	0.0746	0.4162	1
NEGATIVE_REGULATION_OF_ESTABLISHMENT_OF_PROTEIN_LOCALIZATION_TO_MITOCHONDRION	0.3523	0.7973	0.7385	1	1
POINTED_END_ACTIN_FILAMENT_CAPPING	0.3522	0.761	0.758	1	1
PLATELET_DEGRANULATION	0.3518	1.2461	0.2275	0.6176	1
POSITIVE_REGULATION_OF_INSULIN_LIKE_GROWTH_FACTOR_RECEPTOR_SIGNALING_PATHWAY	0.3516	0.9011	0.5889	0.9876	1
ADENYLATE_CYCLASE_INHIBITING_G_PROTEIN_COUPLED_ACETYLCHOLINE_RECEPTOR_SIGNALING_PATHWAY	0.3516	0.7624	0.7509	1	1
ENDOTHELIAL_CELL_MORPHOGENESIS	0.3515	0.8994	0.5891	0.9849	1
REGULATION_OF_CHOLESTEROL_METABOLIC_PROCESS	0.3508	1.0714	0.383	0.8396	1
HORMONE_CATABOLIC_PROCESS	0.3499	0.9352	0.5481	0.9659	1
REGULATION_OF_GLYCOGEN_METABOLIC_PROCESS	0.3492	1.2348	0.1829	0.639	1
PHOSPHATE_ION_TRANSPORT	0.3492	1.1508	0.2727	0.7357	1
NEGATIVE_REGULATION_OF_ASTROCYTE_DIFFERENTIATION	0.3492	0.8392	0.6586	1	1
MDA_5_SIGNALING_PATHWAY	0.3486	0.8291	0.6646	1	1
REGULATION_OF_MDA_5_SIGNALING_PATHWAY	0.3485	0.7447	0.7561	1	1
NEGATIVE_REGULATION_OF_SMALL_MOLECULE_METABOLIC_PROCESS	0.3482	1.3307	0.092	0.5041	1
POSITIVE_REGULATION_OF_SMALL_MOLECULE_METABOLIC_PROCESS	0.3479	1.4216	0.0296	0.3875	1
HYDROGEN_PEROXIDE_CATABOLIC_PROCESS	0.3477	1.0191	0.4465	0.9027	1
POSITIVE_REGULATION_OF_ATP_BIOSYNTHETIC_PROCESS	0.3472	0.9352	0.5232	0.9648	1
POSITIVE_REGULATION_OF_SMOOTH_MUSCLE_CELL_DIFFERENTIATION	0.3472	0.9368	0.5335	0.9657	1
NEGATIVE_REGULATION_OF_CHOLESTEROL_STORAGE	0.3471	0.8835	0.6135	0.9952	1
SIALYLATION	0.347	0.8919	0.5775	0.9838	1
INTERMEMBRANE_LIPID_TRANSFER	0.3465	1.279	0.1474	0.5761	1
RESPONSE_TO_LITHIUM_ION	0.3465	1.0671	0.352	0.8442	1
POSITIVE_REGULATION_OF_LIPID_LOCALIZATION	0.3463	1.3569	0.0768	0.472	1
SMOOTHENED_SIGNALING_PATHWAY_INVOLVED_IN_REGULATION_OF_CEREBELLAR_GRANULE_CELL_PRECURSOR_CELL_PROLIFERATION	0.3463	0.6763	0.8497	1	1
NEGATIVE_REGULATION_OF_GRANULOCYTE_DIFFERENTIATION	0.3462	0.786	0.7183	1	1
CELLULAR_MODIFIED_AMINO_ACID_METABOLIC_PROCESS	0.3453	1.4933	0.0268	0.2892	1
LEUKOTRIENE_METABOLIC_PROCESS	0.3453	1.0784	0.3715	0.8314	1
REGULATION_OF_CAMP_DEPENDENT_PROTEIN_KINASE_ACTIVITY	0.3453	1.054	0.3687	0.8645	1
POLYPHOSPHATE_METABOLIC_PROCESS	0.345	0.704	0.8256	1	1
REGULATION_OF_VASCULAR_ASSOCIATED_SMOOTH_MUSCLE_CELL_DEDIFFERENTIATION	0.3447	0.6935	0.8162	1	1
MONOCARBOXYLIC_ACID_TRANSPORT	0.3446	1.4145	0.0337	0.3943	1
MOTOR_BEHAVIOR	0.3442	1.0155	0.4101	0.9018	1
POSITIVE_REGULATION_OF_WOUND_HEALING	0.3436	1.228	0.2175	0.6437	1
NEGATIVE_REGULATION_OF_NUCLEOTIDE_METABOLIC_PROCESS	0.3433	0.9995	0.4478	0.9173	1
FOLIC_ACID_METABOLIC_PROCESS	0.343	1.0216	0.4025	0.9	1
PROTEIN_TRIMERIZATION	0.3429	0.9701	0.4783	0.9411	1
CELLULAR_RESPONSE_TO_EPINEPHRINE_STIMULUS	0.3427	0.8899	0.6151	0.985	1
NEGATIVE_REGULATION_OF_ENDOTHELIAL_CELL_APOPTOTIC_PROCESS	0.3425	1.0067	0.4464	0.9066	1
POSITIVE_REGULATION_OF_LIPASE_ACTIVITY	0.3422	1.1584	0.2756	0.7301	1
ESTROGEN_BIOSYNTHETIC_PROCESS	0.3414	0.8438	0.6509	1	1
GLUCOSE_METABOLIC_PROCESS	0.3411	1.5148	0.0407	0.2637	1
INTERCELLULAR_TRANSPORT	0.3411	0.6816	0.8319	1	1
PURINE_CONTAINING_COMPOUND_TRANSMEMBRANE_TRANSPORT	0.3409	0.9809	0.4587	0.9306	1
NEGATIVE_REGULATION_OF_SMOOTH_MUSCLE_CELL_APOPTOTIC_PROCESS	0.3408	0.8667	0.6717	1	1
METANEPHRIC_MESENCHYMAL_CELL_DIFFERENTIATION	0.3407	0.6288	0.9048	1	1
CELL_PROLIFERATION_INVOLVED_IN_METANEPHROS_DEVELOPMENT	0.3407	0.8011	0.7014	1	1
POSITIVE_REGULATION_OF_HEART_RATE	0.3406	0.9658	0.4875	0.9436	1
CELLULAR_WATER_HOMEOSTASIS	0.3392	0.7187	0.833	1	1
CORTICOSTEROID_RECEPTOR_SIGNALING_PATHWAY	0.339	0.9749	0.5031	0.9356	1
RESPONSE_TO_CORTICOSTERONE	0.3387	0.9074	0.5884	0.984	1
MYOFIBROBLAST_DIFFERENTIATION	0.3385	0.7632	0.7479	1	1
SEROTONIN_UPTAKE	0.3384	0.8519	0.6591	1	1
ENTERIC_NERVOUS_SYSTEM_DEVELOPMENT	0.3384	0.8699	0.6549	1	1
VITAMIN_TRANSPORT	0.3382	1.1616	0.2538	0.7268	1
NOREPINEPHRINE_BIOSYNTHETIC_PROCESS	0.3376	0.6988	0.8537	1	1
LEYDIG_CELL_DIFFERENTIATION	0.3372	0.8516	0.6399	1	1
DENTINOGENESIS	0.3369	0.703	0.8271	1	1
CELLULAR_RESPONSE_TO_CHOLESTEROL	0.3365	0.9899	0.4707	0.9264	1
VASCULAR_ENDOTHELIAL_GROWTH_FACTOR_RECEPTOR_2_SIGNALING_PATHWAY	0.3364	0.6846	0.8422	1	1
ORGANIC_CATION_TRANSPORT	0.3354	1.1421	0.2558	0.7493	1
NEGATIVE_REGULATION_OF_MYOBLAST_PROLIFERATION	0.335	0.7016	0.8349	1	1
POSITIVE_REGULATION_OF_STRIATED_MUSCLE_CELL_APOPTOTIC_PROCESS	0.3348	0.9216	0.5741	0.9764	1
REGULATION_OF_SARCOMERE_ORGANIZATION	0.334	0.6899	0.866	1	1
CARDIAC_MUSCLE_FIBER_DEVELOPMENT	0.334	0.8455	0.6983	1	1
POSITIVE_REGULATION_OF_ENDOTHELIAL_CELL_CHEMOTAXIS_BY_VEGF_ACTIVATED_VASCULAR_ENDOTHELIAL_GROWTH_FACTOR_RECEPTOR_SIGNALING_PATHWAY	0.3339	0.7159	0.8093	1	1
POSITIVE_REGULATION_OF_HISTONE_DEACETYLASE_ACTIVITY	0.3339	0.76	0.7564	1	1
POSITIVE_REGULATION_OF_DEACETYLASE_ACTIVITY	0.3339	0.8465	0.6613	1	1
POSITIVE_REGULATION_OF_GLUCOSE_IMPORT	0.3337	1.123	0.2937	0.7769	1
NEGATIVE_REGULATION_OF_VASCULAR_ENDOTHELIAL_CELL_PROLIFERATION	0.3335	0.9235	0.5548	0.9756	1
POSITIVE_REGULATION_OF_LIPID_TRANSPORT	0.3329	1.2755	0.1272	0.5761	1
NEGATIVE_REGULATION_OF_ATP_METABOLIC_PROCESS	0.3327	1.0767	0.3566	0.8332	1
PERISTALSIS	0.3327	0.8018	0.7216	1	1
REGULATION_OF_CELL_CHEMOTAXIS_TO_FIBROBLAST_GROWTH_FACTOR	0.3325	0.8063	0.7238	1	1
REGULATION_OF_INTRACELLULAR_LIPID_TRANSPORT	0.3324	0.8187	0.6923	1	1
POSITIVE_REGULATION_OF_NUCLEOTIDE_METABOLIC_PROCESS	0.3321	1.1731	0.1973	0.7139	1
IMMUNOLOGICAL_MEMORY_PROCESS	0.3321	0.8572	0.6294	1	1
FATTY_ACID_DERIVATIVE_BIOSYNTHETIC_PROCESS	0.3319	1.1581	0.2546	0.7282	1
MITOCHONDRIAL_RESPIRASOME_ASSEMBLY	0.3316	0.7659	0.7529	1	1
POSITIVE_REGULATION_OF_ANION_TRANSMEMBRANE_TRANSPORT	0.3314	1.2279	0.1876	0.6425	1
PHENOL_CONTAINING_COMPOUND_METABOLIC_PROCESS	0.3311	1.2613	0.1194	0.5994	1
NEGATIVE_REGULATION_OF_P38MAPK_CASCADE	0.3311	0.7349	0.7796	1	1
CELLULAR_RESPONSE_TO_HYDROPEROXIDE	0.3311	0.7624	0.7758	1	1
PROTEIN_KINASE_A_SIGNALING	0.3303	1.0936	0.3179	0.8126	1
LACTATE_METABOLIC_PROCESS	0.3303	0.9952	0.4504	0.9231	1
POSITIVE_REGULATION_OF_GLUCOSE_TRANSMEMBRANE_TRANSPORT	0.3302	1.1657	0.247	0.7214	1
POSITIVE_REGULATION_OF_CIRCADIAN_RHYTHM	0.3297	0.9223	0.567	0.976	1
POSITIVE_REGULATION_OF_CARBOHYDRATE_METABOLIC_PROCESS	0.3296	1.2828	0.1105	0.569	1
SPERMIDINE_METABOLIC_PROCESS	0.3296	0.7927	0.7087	1	1
REGULATION_OF_LIPID_TRANSPORT	0.3295	1.3692	0.0568	0.4579	1
STEROL_BIOSYNTHETIC_PROCESS	0.3294	1.0123	0.4678	0.9011	1
REGULATION_OF_CHOLESTEROL_EFFLUX	0.3292	1.1882	0.1877	0.6877	1
RESPONSE_TO_COPPER_ION	0.3292	0.9367	0.495	0.9649	1
REGULATION_OF_PROSTATIC_BUD_FORMATION	0.3286	0.6968	0.8706	1	1
CELLULAR_MODIFIED_AMINO_ACID_BIOSYNTHETIC_PROCESS	0.3284	1.1898	0.2328	0.6887	1
POSITIVE_REGULATION_OF_NECROTIC_CELL_DEATH	0.3278	0.8579	0.6519	1	1
IRON_IMPORT_INTO_CELL	0.3277	0.8591	0.6694	1	1
CELLULAR_RESPONSE_TO_TOXIC_SUBSTANCE	0.3259	1.2673	0.1583	0.5917	1
REGULATION_OF_CGMP_MEDIATED_SIGNALING	0.3259	0.7928	0.7491	1	1
FIBROBLAST_GROWTH_FACTOR_PRODUCTION	0.3253	0.7236	0.8391	1	1
SMALL_MOLECULE_METABOLIC_PROCESS	0.3252	1.5666	0.016	0.215	1
ORGANIC_HYDROXY_COMPOUND_TRANSPORT	0.325	1.3914	0.032	0.4295	1
REGULATION_OF_LIPID_LOCALIZATION	0.3246	1.3529	0.0749	0.4732	1
REGULATION_OF_INNER_EAR_AUDITORY_RECEPTOR_CELL_DIFFERENTIATION	0.3245	0.6737	0.8482	1	1
NEGATIVE_REGULATION_OF_DENDRITIC_CELL_APOPTOTIC_PROCESS	0.3243	0.5764	0.8826	1	1
POSITIVE_REGULATION_OF_NATURAL_KILLER_CELL_DIFFERENTIATION	0.3243	0.6333	0.8665	1	1
REGULATION_OF_NATURAL_KILLER_CELL_DIFFERENTIATION	0.3243	0.7078	0.7992	1	1
REGULATION_OF_WOUND_HEALING	0.324	1.1961	0.2404	0.6838	1
ISG15_PROTEIN_CONJUGATION	0.3236	0.6288	0.88	1	1
REGULATION_OF_COLLAGEN_FIBRIL_ORGANIZATION	0.3234	0.6496	0.8896	1	1
POSITIVE_REGULATION_OF_RESPONSE_TO_TUMOR_CELL	0.3231	0.7722	0.6884	1	1
NEGATIVE_REGULATION_OF_PROSTAGLANDIN_BIOSYNTHETIC_PROCESS	0.3223	0.6189	0.9392	1	1
THIOESTER_BIOSYNTHETIC_PROCESS	0.3218	1.1163	0.3047	0.7801	1
NEGATIVE_REGULATION_OF_CELL_PROLIFERATION_INVOLVED_IN_KIDNEY_DEVELOPMENT	0.3212	0.6301	0.9083	1	1
FLUID_TRANSPORT	0.3202	1.0296	0.4018	0.8935	1
GLIAL_CELL_FATE_COMMITMENT	0.3202	0.7512	0.8177	1	1
PARENTAL_BEHAVIOR	0.3202	0.7994	0.7246	1	1
RESPONSE_TO_DIETARY_EXCESS	0.32	0.9555	0.5255	0.9472	1
REGULATION_OF_LOW_DENSITY_LIPOPROTEIN_PARTICLE_CLEARANCE	0.32	0.9596	0.4933	0.9492	1
PYRIMIDINE_NUCLEOSIDE_CATABOLIC_PROCESS	0.3199	0.9001	0.6023	0.9844	1
REGULATION_OF_METANEPHROS_DEVELOPMENT	0.3198	0.5848	0.9441	1	1
REGULATION_OF_CELLULAR_CARBOHYDRATE_METABOLIC_PROCESS	0.3196	1.3564	0.0775	0.4709	1
MITOTIC_CELL_CYCLE_ARREST	0.3193	0.92	0.5536	0.9734	1
CARBOXYLIC_ACID_TRANSPORT	0.319	1.3925	0.0292	0.4281	1
ORGANIC_HYDROXY_COMPOUND_BIOSYNTHETIC_PROCESS	0.3187	1.3697	0.0688	0.4592	1
INSULIN_LIKE_GROWTH_FACTOR_RECEPTOR_SIGNALING_PATHWAY	0.3186	1.0426	0.3694	0.8745	1
REGULATION_OF_VITAMIN_METABOLIC_PROCESS	0.3181	0.7155	0.7854	1	1
NEGATIVE_REGULATION_OF_IMMUNOGLOBULIN_PRODUCTION	0.3178	0.8336	0.6558	1	1
SULFUR_COMPOUND_METABOLIC_PROCESS	0.3171	1.4189	0.0472	0.3913	1
SYNAPTIC_TRANSMISSION_DOPAMINERGIC	0.317	0.9497	0.5293	0.9509	1
GLUTAMATE_BIOSYNTHETIC_PROCESS	0.3169	0.6565	0.9027	1	1
LONG_CHAIN_FATTY_ACYL_COA_BIOSYNTHETIC_PROCESS	0.316	0.9048	0.5695	0.9846	1
REGULATION_OF_RESPONSE_TO_TUMOR_CELL	0.316	0.785	0.6888	1	1
ACTIVATION_OF_MAPKKK_ACTIVITY	0.3156	0.8007	0.7264	1	1
STEROID_HORMONE_BIOSYNTHETIC_PROCESS	0.3153	1.0974	0.3066	0.8078	1
MITOCHONDRIAL_ELECTRON_TRANSPORT_NADH_TO_UBIQUINONE	0.315	0.9037	0.5523	0.986	1
GLUCAN_BIOSYNTHETIC_PROCESS	0.3149	1.1558	0.2505	0.7291	1
NEGATIVE_REGULATION_OF_SYSTEMIC_ARTERIAL_BLOOD_PRESSURE	0.3146	0.8749	0.6344	1	1
MITOCHONDRIAL_ELECTRON_TRANSPORT_CYTOCHROME_C_TO_OXYGEN	0.3143	0.8397	0.646	1	1
LIPOXYGENASE_PATHWAY	0.3141	0.8463	0.6408	1	1
ORGANIC_ACID_TRANSPORT	0.314	1.3945	0.037	0.4256	1
RIBONUCLEOTIDE_CATABOLIC_PROCESS	0.3139	1.1067	0.3008	0.796	1
REGULATION_OF_GLUCAN_BIOSYNTHETIC_PROCESS	0.3136	1.039	0.3826	0.8799	1
REGULATION_OF_T_HELPER_1_CELL_DIFFERENTIATION	0.3135	0.7052	0.8221	1	1
NERVOUS_SYSTEM_PROCESS_INVOLVED_IN_REGULATION_OF_SYSTEMIC_ARTERIAL_BLOOD_PRESSURE	0.3134	0.7116	0.8434	1	1
NEGATIVE_REGULATION_OF_PROTEIN_POLYUBIQUITINATION	0.3123	0.8922	0.6004	0.9842	1
VOCALIZATION_BEHAVIOR	0.3121	0.87	0.6525	1	1
L_GLUTAMATE_IMPORT_ACROSS_PLASMA_MEMBRANE	0.3121	0.8781	0.6259	1	1
NEGATIVE_REGULATION_OF_LIPID_LOCALIZATION	0.312	1.1523	0.2346	0.7345	1
OPTIC_NERVE_DEVELOPMENT	0.312	0.7822	0.7271	1	1
POSITIVE_REGULATION_OF_TAU_PROTEIN_KINASE_ACTIVITY	0.3119	0.6915	0.8178	1	1
CRANIAL_SUTURE_MORPHOGENESIS	0.3115	0.6589	0.8739	1	1
PROTEIN_HOMOTETRAMERIZATION	0.3113	1.208	0.1727	0.6699	1
VESICLE_CARGO_LOADING	0.3112	0.9732	0.4647	0.9371	1
NEGATIVE_REGULATION_OF_LOW_DENSITY_LIPOPROTEIN_PARTICLE_CLEARANCE	0.3112	0.8303	0.6642	1	1
NEGATIVE_REGULATION_OF_MACROPHAGE_DERIVED_FOAM_CELL_DIFFERENTIATION	0.311	0.8051	0.7369	1	1
NEGATIVE_REGULATION_OF_VASCULAR_PERMEABILITY	0.3107	0.8373	0.6641	1	1
RESPONSE_TO_FOOD	0.3103	0.9951	0.467	0.922	1
REGULATION_OF_CARDIAC_MUSCLE_CONTRACTION_BY_REGULATION_OF_THE_RELEASE_OF_SEQUESTERED_CALCIUM_ION	0.31	0.9062	0.5597	0.9836	1
REGULATION_OF_FEMALE_RECEPTIVITY	0.31	0.7121	0.8481	1	1
REGULATION_OF_PROTEIN_EXIT_FROM_ENDOPLASMIC_RETICULUM	0.3096	1.1475	0.3014	0.7406	1
NUCLEOBASE_METABOLIC_PROCESS	0.3096	1.017	0.4289	0.9017	1
RESPONSE_TO_ETHER	0.3088	0.94	0.5568	0.9651	1
ATRIAL_CARDIAC_MUSCLE_TISSUE_MORPHOGENESIS	0.3087	0.6095	0.9144	1	1
PROXIMAL_TUBULE_DEVELOPMENT	0.3085	0.6372	0.9108	1	1
POSITIVE_REGULATION_OF_CELL_MIGRATION_BY_VASCULAR_ENDOTHELIAL_GROWTH_FACTOR_SIGNALING_PATHWAY	0.3084	0.7362	0.7809	1	1
SKELETAL_MUSCLE_SATELLITE_CELL_ACTIVATION	0.3081	0.5975	0.9084	1	1
PIGMENT_METABOLIC_PROCESS	0.3077	1.151	0.2638	0.7365	1
RESPONSE_TO_LEPTIN	0.3075	0.9555	0.5209	0.9462	1
MAMMARY_GLAND_FORMATION	0.3073	0.6558	0.8949	1	1
REGULATION_OF_LIPID_BIOSYNTHETIC_PROCESS	0.3072	1.2911	0.1235	0.5579	1
POSITIVE_REGULATION_OF_ATP_METABOLIC_PROCESS	0.3071	1.1128	0.2807	0.7866	1
B_CELL_MEDIATED_IMMUNITY	0.307	1.0055	0.4555	0.907	1
FATTY_ACID_TRANSPORT	0.3068	1.2771	0.0945	0.5786	1
BASIC_AMINO_ACID_TRANSPORT	0.3067	0.9031	0.626	0.9864	1
POSITIVE_REGULATION_OF_BLOOD_PRESSURE	0.3063	0.9977	0.4547	0.918	1
NEGATIVE_REGULATION_OF_LIPID_METABOLIC_PROCESS	0.3061	1.2296	0.1537	0.646	1
COENZYME_A_METABOLIC_PROCESS	0.3061	0.8486	0.6388	1	1
ADENYLATE_CYCLASE_ACTIVATING_DOPAMINE_RECEPTOR_SIGNALING_PATHWAY	0.3057	0.7401	0.8081	1	1
POSITIVE_REGULATION_OF_ORGANIC_ACID_TRANSPORT	0.3056	1.0062	0.4266	0.9066	1
REGULATION_OF_CILIUM_DEPENDENT_CELL_MOTILITY	0.3056	0.8868	0.6599	0.9899	1
POSITIVE_REGULATION_OF_MEMBRANE_PROTEIN_ECTODOMAIN_PROTEOLYSIS	0.3056	0.8602	0.6472	1	1
POSITIVE_REGULATION_OF_ACTION_POTENTIAL	0.3055	0.6443	0.938	1	1
NEGATIVE_REGULATION_OF_CARBOHYDRATE_METABOLIC_PROCESS	0.3053	1.0922	0.3166	0.8136	1
REGULATION_OF_TAU_PROTEIN_KINASE_ACTIVITY	0.3052	0.7789	0.7313	1	1
REGULATION_OF_PEPTIDYL_CYSTEINE_S_NITROSYLATION	0.3052	0.7968	0.7572	1	1
POSITIVE_REGULATION_OF_GLUTAMATE_SECRETION	0.3051	0.7219	0.8114	1	1
LIPID_LOCALIZATION	0.3049	1.3731	0.0408	0.4559	1
LIPID_METABOLIC_PROCESS	0.3048	1.4977	0.0202	0.2859	1
REGULATION_OF_PHOSPHOLIPASE_A2_ACTIVITY	0.3048	0.7589	0.7675	1	1
ORGANIC_ACID_TRANSMEMBRANE_TRANSPORT	0.3045	1.2568	0.1278	0.6008	1
RESPONSE_TO_INTERLEUKIN_6	0.3044	1.0342	0.4082	0.8869	1
RENAL_SODIUM_ION_ABSORPTION	0.3043	0.6049	0.8909	1	1
NEGATIVE_REGULATION_OF_CARDIAC_MUSCLE_ADAPTATION	0.3041	0.6885	0.8429	1	1
INNER_EAR_RECEPTOR_CELL_STEREOCILIUM_ORGANIZATION	0.3037	1.0181	0.4384	0.9026	1
REGULATION_OF_CYCLIC_NUCLEOTIDE_PHOSPHODIESTERASE_ACTIVITY	0.3037	0.8439	0.6715	1	1
RESPONSE_TO_ACTIVITY	0.3036	1.1675	0.1871	0.7207	1
COMPLEMENT_RECEPTOR_MEDIATED_SIGNALING_PATHWAY	0.3036	0.6378	0.8248	1	1
BRANCHING_INVOLVED_IN_PROSTATE_GLAND_MORPHOGENESIS	0.3035	0.7269	0.8135	1	1
GAMMA_AMINOBUTYRIC_ACID_SECRETION	0.303	0.6117	0.931	1	1
PYRIMIDINE_NUCLEOSIDE_TRANSPORT	0.3023	0.6215	0.9386	1	1
REGULATION_OF_ATPASE_COUPLED_CALCIUM_TRANSMEMBRANE_TRANSPORTER_ACTIVITY	0.3023	0.7038	0.8398	1	1
POSITIVE_REGULATION_OF_SKELETAL_MUSCLE_TISSUE_GROWTH	0.3018	0.6298	0.9209	1	1
BONE_TRABECULA_FORMATION	0.3018	0.6475	0.8583	1	1
ESTABLISHMENT_OF_ENDOTHELIAL_INTESTINAL_BARRIER	0.3018	0.7686	0.7388	1	1
NEGATIVE_REGULATION_OF_T_CELL_MEDIATED_CYTOTOXICITY	0.3002	0.6058	0.8747	1	1
STEROID_HORMONE_SECRETION	0.3001	0.8529	0.6834	1	1
MONOSACCHARIDE_METABOLIC_PROCESS	0.2996	1.4076	0.0606	0.408	1
NEGATIVE_REGULATION_OF_CAMP_MEDIATED_SIGNALING	0.2996	0.7988	0.6961	1	1
CELLULAR_RESPONSE_TO_CORTICOSTEROID_STIMULUS	0.2995	1.0772	0.3195	0.8333	1
VASCULAR_TRANSPORT	0.2993	1.178	0.1734	0.7076	1
NEGATIVE_REGULATION_OF_VASCULAR_ENDOTHELIAL_GROWTH_FACTOR_PRODUCTION	0.2992	0.8379	0.7002	1	1
NEGATIVE_REGULATION_OF_STEROID_METABOLIC_PROCESS	0.2991	0.917	0.5655	0.9738	1
OLFACTORY_BULB_INTERNEURON_DIFFERENTIATION	0.2991	0.7382	0.8219	1	1
ACETYL_COA_BIOSYNTHETIC_PROCESS	0.299	0.9153	0.5649	0.9767	1
CELLULAR_LIPID_METABOLIC_PROCESS	0.2989	1.467	0.0159	0.323	1
REGULATION_OF_SYSTEMIC_ARTERIAL_BLOOD_PRESSURE	0.2989	1.0739	0.3463	0.8353	1
RESPONSE_TO_GONADOTROPIN_RELEASING_HORMONE	0.2988	0.6509	0.9088	1	1
POSITIVE_REGULATION_OF_CARDIAC_MUSCLE_ADAPTATION	0.2988	0.6716	0.871	1	1
NEGATIVE_REGULATION_OF_CELLULAR_RESPONSE_TO_VASCULAR_ENDOTHELIAL_GROWTH_FACTOR_STIMULUS	0.2986	0.7767	0.7473	1	1
POSITIVE_REGULATION_OF_ENDOTHELIAL_CELL_DIFFERENTIATION	0.2986	0.8165	0.7097	1	1
KILLING_OF_CELLS_OF_OTHER_ORGANISM	0.2983	0.9545	0.5108	0.9452	1
ORGANIC_ANION_TRANSPORT	0.2981	1.3455	0.0432	0.484	1
PURINE_NUCLEOBASE_METABOLIC_PROCESS	0.2981	0.8762	0.6126	1	1
SENSORY_PERCEPTION_OF_TEMPERATURE_STIMULUS	0.2979	0.8634	0.6642	1	1
RESPONSE_TO_ORGANOPHOSPHORUS	0.2975	1.1801	0.21	0.7037	1
REGULATION_OF_HORMONE_LEVELS	0.2973	1.353	0.0455	0.4742	1
CELLULAR_OXIDANT_DETOXIFICATION	0.2966	1.1163	0.311	0.7825	1
TESTOSTERONE_BIOSYNTHETIC_PROCESS	0.2966	0.6423	0.9119	1	1
PURKINJE_MYOCYTE_TO_VENTRICULAR_CARDIAC_MUSCLE_CELL_SIGNALING	0.2965	0.6035	0.933	1	1
RESPONSE_TO_LIGHT_INTENSITY	0.2964	0.7351	0.8263	1	1
REGULATION_OF_LIPID_METABOLIC_PROCESS	0.2957	1.3286	0.0865	0.5069	1
RETINAL_METABOLIC_PROCESS	0.2957	0.7596	0.775	1	1
AMINE_BIOSYNTHETIC_PROCESS	0.2956	1.0465	0.3608	0.8748	1
REGULATION_OF_INTERLEUKIN_6_MEDIATED_SIGNALING_PATHWAY	0.2954	0.7287	0.8308	1	1
NEGATIVE_REGULATION_OF_CELL_ADHESION_MEDIATED_BY_INTEGRIN	0.2952	0.7167	0.8157	1	1
CELLULAR_RESPONSE_TO_STEROL_DEPLETION	0.295	0.8451	0.6367	1	1
NEGATIVE_REGULATION_OF_LYMPHOCYTE_MEDIATED_IMMUNITY	0.2949	0.8286	0.6174	1	1
RESPONSE_TO_FOLLICLE_STIMULATING_HORMONE	0.2941	0.7634	0.7973	1	1
RESPONSE_TO_PURINE_CONTAINING_COMPOUND	0.2935	1.1885	0.2	0.6884	1
NEGATIVE_REGULATION_OF_AMYLOID_FIBRIL_FORMATION	0.2934	0.8679	0.6389	1	1
POSITIVE_REGULATION_OF_RESPONSE_TO_WOUNDING	0.2933	1.0925	0.3268	0.8143	1
DOPAMINE_METABOLIC_PROCESS	0.2933	0.9869	0.4656	0.9254	1
INTERLEUKIN_7_MEDIATED_SIGNALING_PATHWAY	0.293	0.7798	0.7111	1	1
REGULATION_OF_HYDROGEN_PEROXIDE_MEDIATED_PROGRAMMED_CELL_DEATH	0.2928	0.7914	0.7722	1	1
CELLULAR_RESPONSE_TO_THYROID_HORMONE_STIMULUS	0.2927	0.815	0.6851	1	1
NEGATIVE_REGULATION_OF_FATTY_ACID_TRANSPORT	0.2923	0.8027	0.6904	1	1
SODIUM_DEPENDENT_PHOSPHATE_TRANSPORT	0.2922	0.6689	0.8849	1	1
RESPONSE_TO_CORTICOSTEROID	0.2916	1.1645	0.2365	0.7233	1
REGULATION_OF_APPETITE	0.2914	0.8552	0.6483	1	1
PHOSPHOLIPID_CATABOLIC_PROCESS	0.2913	1.0369	0.3843	0.8826	1
POSITIVE_REGULATION_OF_PHOSPHOLIPID_METABOLIC_PROCESS	0.2913	0.7731	0.7874	1	1
NEURON_REMODELING	0.2911	0.7197	0.8172	1	1
PHYSIOLOGICAL_CARDIAC_MUSCLE_HYPERTROPHY	0.2909	0.9885	0.4531	0.9263	1
ACTIVATION_OF_PHOSPHOLIPASE_C_ACTIVITY	0.2907	0.7837	0.6994	1	1
ELECTRON_TRANSPORT_CHAIN	0.2903	1.0998	0.3745	0.803	1
ENDOCANNABINOID_SIGNALING_PATHWAY	0.2902	0.6338	0.9142	1	1
MAST_CELL_DIFFERENTIATION	0.2901	0.5724	0.9207	1	1
CELLULAR_RESPONSE_TO_FOLLICLE_STIMULATING_HORMONE_STIMULUS	0.2901	0.6655	0.9074	1	1
RESPONSE_TO_TOXIC_SUBSTANCE	0.29	1.2465	0.1331	0.6181	1
REGULATION_OF_GLUCOSE_IMPORT	0.2896	1.0736	0.3248	0.8349	1
RESPONSE_TO_MAGNESIUM_ION	0.2896	0.7885	0.717	1	1
POSITIVE_REGULATION_OF_PENILE_ERECTION	0.2888	0.5748	0.944	1	1
REGULATION_OF_EXCRETION	0.2887	0.8243	0.7015	1	1
ATP_TRANSPORT	0.2884	0.8538	0.6561	1	1
CGMP_METABOLIC_PROCESS	0.2881	0.7535	0.7845	1	1
REGULATION_OF_REMOVAL_OF_SUPEROXIDE_RADICALS	0.2878	0.6575	0.8638	1	1
NK_T_CELL_DIFFERENTIATION	0.2875	0.6671	0.8501	1	1
REGULATION_OF_NK_T_CELL_DIFFERENTIATION	0.2874	0.6184	0.9135	1	1
POSITIVE_REGULATION_OF_CARDIAC_MUSCLE_CONTRACTION	0.2873	0.6502	0.8978	1	1
RESPONSE_TO_INTERFERON_ALPHA	0.2873	0.7251	0.7602	1	1
L_GLUTAMATE_TRANSMEMBRANE_TRANSPORT	0.2867	0.9205	0.538	0.9758	1
REGULATION_OF_CELLULAR_KETONE_METABOLIC_PROCESS	0.2865	1.313	0.0996	0.5292	1
CELLULAR_RESPONSE_TO_OXIDISED_LOW_DENSITY_LIPOPROTEIN_PARTICLE_STIMULUS	0.2865	0.707	0.8074	1	1
POSITIVE_REGULATION_OF_RENAL_SODIUM_EXCRETION	0.2863	0.7037	0.8709	1	1
ENERGY_HOMEOSTASIS	0.2854	0.9737	0.4783	0.9371	1
CELLULAR_RESPONSE_TO_BACTERIAL_LIPOPROTEIN	0.2852	0.6451	0.9004	1	1
POSITIVE_REGULATION_OF_HYPERSENSITIVITY	0.285	0.5707	0.955	1	1
POSITIVE_REGULATION_OF_HORMONE_METABOLIC_PROCESS	0.285	0.7224	0.8405	1	1
REGULATION_OF_CARBOHYDRATE_BIOSYNTHETIC_PROCESS	0.2848	1.1616	0.224	0.7256	1
LEUKOTRIENE_SIGNALING_PATHWAY	0.2848	0.549	0.9521	1	1
REGULATION_OF_ACTIVATION_OF_JANUS_KINASE_ACTIVITY	0.2846	0.6332	0.8863	1	1
ISOPRENOID_BIOSYNTHETIC_PROCESS	0.2841	0.8003	0.6873	1	1
RESPONSE_TO_IRON_ION	0.2836	0.9585	0.52	0.9496	1
NADH_DEHYDROGENASE_COMPLEX_ASSEMBLY	0.2827	0.8049	0.616	1	1
PHOSPHATIDYLETHANOLAMINE_METABOLIC_PROCESS	0.2827	0.8374	0.6963	1	1
AMINE_METABOLIC_PROCESS	0.2824	1.2975	0.118	0.5482	1
MIDBRAIN_HINDBRAIN_BOUNDARY_DEVELOPMENT	0.282	0.6225	0.9212	1	1
ROSTROCAUDAL_NEURAL_TUBE_PATTERNING	0.282	0.6612	0.8785	1	1
DEFENSE_RESPONSE_TO_FUNGUS	0.282	0.7856	0.7221	1	1
NEURON_NEURON_SYNAPTIC_TRANSMISSION	0.2819	0.617	0.902	1	1
POSITIVE_REGULATION_OF_NUCLEOTIDE_BIOSYNTHETIC_PROCESS	0.2818	0.8262	0.706	1	1
POSITIVE_REGULATION_OF_CELL_GROWTH_INVOLVED_IN_CARDIAC_MUSCLE_CELL_DEVELOPMENT	0.2814	0.7779	0.7578	1	1
RESPONSE_TO_CADMIUM_ION	0.2812	0.961	0.4741	0.9493	1
NEGATIVE_REGULATION_OF_T_CELL_CYTOKINE_PRODUCTION	0.281	0.6407	0.8782	1	1
SEROTONIN_TRANSPORT	0.2806	0.8035	0.7416	1	1
NEGATIVE_REGULATION_OF_MACROPHAGE_MIGRATION	0.2805	0.652	0.872	1	1
NEGATIVE_REGULATION_OF_CYTOKINE_PRODUCTION_INVOLVED_IN_IMMUNE_RESPONSE	0.2805	0.7217	0.7354	1	1
REGULATION_OF_DENDRITIC_CELL_DIFFERENTIATION	0.2802	0.6449	0.8229	1	1
LIPID_DROPLET_ORGANIZATION	0.2801	0.9787	0.4609	0.9322	1
REGULATION_OF_NEUROTRANSMITTER_UPTAKE	0.2801	0.7646	0.7589	1	1
AMINO_ACID_NEUROTRANSMITTER_REUPTAKE	0.28	0.571	0.9494	1	1
REGULATION_OF_L_GLUTAMATE_IMPORT_ACROSS_PLASMA_MEMBRANE	0.28	0.6401	0.9027	1	1
REGULATION_OF_MODIFICATION_OF_POSTSYNAPTIC_ACTIN_CYTOSKELETON	0.2796	0.5781	0.953	1	1
REGULATION_OF_POSTSYNAPTIC_CYTOSOLIC_CALCIUM_ION_CONCENTRATION	0.2795	0.6851	0.879	1	1
POSITIVE_REGULATION_OF_COMPLEMENT_ACTIVATION	0.2792	0.5894	0.9299	1	1
NEGATIVE_REGULATION_OF_NOREPINEPHRINE_SECRETION	0.279	0.6111	0.9256	1	1
LYMPHOCYTE_AGGREGATION	0.2788	0.4715	0.9796	1	1
REGULATION_OF_LIPID_STORAGE	0.2787	0.9883	0.469	0.9255	1
REGULATION_OF_MACROPHAGE_DERIVED_FOAM_CELL_DIFFERENTIATION	0.2787	0.853	0.6568	1	1
POLYOL_BIOSYNTHETIC_PROCESS	0.2786	1.0452	0.3874	0.8756	1
RESPONSE_TO_GROWTH_HORMONE	0.2783	0.9991	0.4508	0.917	1
NEGATIVE_REGULATION_OF_RELEASE_OF_CYTOCHROME_C_FROM_MITOCHONDRIA	0.2776	0.9003	0.5541	0.985	1
REGULATION_OF_HETEROTYPIC_CELL_CELL_ADHESION	0.2773	0.7939	0.7004	1	1
DIGESTIVE_SYSTEM_PROCESS	0.2762	1.0859	0.3111	0.8224	1
RESPONSE_TO_LIPOTEICHOIC_ACID	0.276	0.6623	0.8263	1	1
CELLULAR_RESPONSE_TO_ETHANOL	0.2754	0.7603	0.7832	1	1
POSITIVE_REGULATION_OF_CHOLESTEROL_BIOSYNTHETIC_PROCESS	0.2752	0.65	0.894	1	1
LIPID_STORAGE	0.2751	1.0636	0.3676	0.848	1
RENAL_VESICLE_FORMATION	0.275	0.635	0.916	1	1
REGULATION_OF_CARDIAC_MUSCLE_ADAPTATION	0.275	0.7402	0.7922	1	1
POSITIVE_REGULATION_OF_MACROPHAGE_DERIVED_FOAM_CELL_DIFFERENTIATION	0.2749	0.7609	0.7759	1	1
POSITIVE_REGULATION_OF_EXCITATORY_POSTSYNAPTIC_POTENTIAL	0.2749	0.7896	0.7505	1	1
NONRIBOSOMAL_PEPTIDE_BIOSYNTHETIC_PROCESS	0.2742	0.8538	0.6608	1	1
REGULATION_OF_T_HELPER_2_CELL_CYTOKINE_PRODUCTION	0.2741	0.6372	0.8926	1	1
DEFINITIVE_ERYTHROCYTE_DIFFERENTIATION	0.274	0.5679	0.9622	1	1
NEGATIVE_REGULATION_OF_MITOCHONDRION_ORGANIZATION	0.2739	0.9847	0.4593	0.9259	1
REGULATION_OF_PHOSPHATIDYLINOSITOL_BIOSYNTHETIC_PROCESS	0.2739	0.5448	0.9621	1	1
NEGATIVE_REGULATION_OF_INTERLEUKIN_4_PRODUCTION	0.2731	0.609	0.9186	1	1
NEGATIVE_REGULATION_OF_RNA_POLYMERASE_II_REGULATORY_REGION_SEQUENCE_SPECIFIC_DNA_BINDING	0.2731	0.631	0.8913	1	1
RENAL_SODIUM_EXCRETION	0.2731	0.7658	0.7927	1	1
POSITIVE_REGULATION_OF_AMINO_ACID_TRANSPORT	0.2731	0.8149	0.7255	1	1
CGMP_MEDIATED_SIGNALING	0.2729	0.7949	0.7396	1	1
NEGATIVE_REGULATION_OF_TROPHOBLAST_CELL_MIGRATION	0.2728	0.6564	0.9269	1	1
DETECTION_OF_TEMPERATURE_STIMULUS_INVOLVED_IN_SENSORY_PERCEPTION	0.2724	0.7245	0.8156	1	1
DETECTION_OF_TEMPERATURE_STIMULUS	0.2724	0.7639	0.7981	1	1
CORTISOL_METABOLIC_PROCESS	0.2721	0.6552	0.9132	1	1
NEGATIVE_REGULATION_OF_T_CELL_MEDIATED_IMMUNITY	0.2713	0.6552	0.8449	1	1
NEGATIVE_REGULATION_OF_AMYLOID_PRECURSOR_PROTEIN_CATABOLIC_PROCESS	0.271	0.9326	0.5551	0.9687	1
TRICARBOXYLIC_ACID_CYCLE	0.2699	0.8342	0.568	1	1
CORPUS_CALLOSUM_MORPHOGENESIS	0.2697	0.6002	0.9323	1	1
ACTIVATION_OF_JANUS_KINASE_ACTIVITY	0.2693	0.6909	0.8263	1	1
REGULATION_OF_LIPOPROTEIN_METABOLIC_PROCESS	0.2692	0.737	0.8021	1	1
IMMUNE_RESPONSE_TO_TUMOR_CELL	0.2689	0.7153	0.751	1	1
ADAPTATION_OF_SIGNALING_PATHWAY	0.2688	0.7859	0.7931	1	1
POSITIVE_REGULATION_OF_RYANODINE_SENSITIVE_CALCIUM_RELEASE_CHANNEL_ACTIVITY	0.2686	0.6503	0.8822	1	1
NEGATIVE_REGULATION_OF_PINOCYTOSIS	0.2683	0.5623	0.9593	1	1
DRINKING_BEHAVIOR	0.268	0.5893	0.9521	1	1
REGULATION_OF_SEROTONIN_SECRETION	0.268	0.6134	0.9349	1	1
PHENOL_CONTAINING_COMPOUND_BIOSYNTHETIC_PROCESS	0.2677	0.9282	0.5827	0.9723	1
NEGATIVE_REGULATION_OF_OLIGODENDROCYTE_DIFFERENTIATION	0.2677	0.6573	0.9002	1	1
CELLULAR_RESPONSE_TO_ESTRADIOL_STIMULUS	0.2674	0.8902	0.6203	0.9855	1
NEUROTRANSMITTER_LOADING_INTO_SYNAPTIC_VESICLE	0.2674	0.6099	0.9423	1	1
HYALURONAN_METABOLIC_PROCESS	0.2671	0.9138	0.5881	0.9769	1
LIPOPROTEIN_CATABOLIC_PROCESS	0.267	0.7733	0.7339	1	1
FOREBRAIN_RADIAL_GLIAL_CELL_DIFFERENTIATION	0.2669	0.5695	0.9502	1	1
RADIAL_GLIAL_CELL_DIFFERENTIATION	0.2669	0.7184	0.8543	1	1
REGULATION_OF_FATTY_ACID_TRANSPORT	0.2668	0.9373	0.5395	0.9657	1
FOLLICLE_STIMULATING_HORMONE_SECRETION	0.2665	0.5658	0.9586	1	1
NEGATIVE_REGULATION_OF_RESPIRATORY_BURST_INVOLVED_IN_INFLAMMATORY_RESPONSE	0.2664	0.5618	0.9546	1	1
BIOLOGICAL_PROCESS_INVOLVED_IN_INTERACTION_WITH_SYMBIONT	0.2663	1.1426	0.2391	0.7494	1
RESPONSE_TO_ETHANOL	0.2663	1.0851	0.3054	0.823	1
REGULATION_OF_ORGANIC_ACID_TRANSPORT	0.2662	0.9557	0.5264	0.948	1
RESPONSE_TO_MISFOLDED_PROTEIN	0.2661	0.9209	0.5297	0.9758	1
REGULATION_OF_VASOCONSTRICTION	0.2661	0.8762	0.6467	1	1
PROTEIN_RETENTION_IN_GOLGI_APPARATUS	0.2655	0.5321	0.9548	1	1
LIPOPROTEIN_LOCALIZATION	0.2649	0.7254	0.8176	1	1
EPITHELIAL_FLUID_TRANSPORT	0.2644	0.5952	0.9202	1	1
POSITIVE_REGULATION_OF_BLOOD_VESSEL_ENDOTHELIAL_CELL_PROLIFERATION_INVOLVED_IN_SPROUTING_ANGIOGENESIS	0.2643	0.664	0.8634	1	1
CHAPERONE_MEDIATED_PROTEIN_TRANSPORT	0.2642	0.7389	0.7694	1	1
NEGATIVE_REGULATION_BY_HOST_OF_VIRAL_PROCESS	0.264	0.7288	0.7867	1	1
POSITIVE_REGULATION_BY_HOST_OF_VIRAL_GENOME_REPLICATION	0.2639	0.6951	0.8714	1	1
REGULATION_OF_INFLAMMATORY_RESPONSE_TO_ANTIGENIC_STIMULUS	0.2639	0.7353	0.7194	1	1
REGULATION_OF_POLYSACCHARIDE_METABOLIC_PROCESS	0.2636	1.025	0.4246	0.8965	1
CYTOPLASMIC_TRANSLATIONAL_ELONGATION	0.2628	0.6564	0.8934	1	1
PHOSPHATIDYLETHANOLAMINE_BIOSYNTHETIC_PROCESS	0.2628	0.6853	0.8423	1	1
ACETYL_COA_BIOSYNTHETIC_PROCESS_FROM_PYRUVATE	0.2628	0.7164	0.809	1	1
ACETYLCHOLINE_METABOLIC_PROCESS	0.2627	0.5107	0.9784	1	1
NEGATIVE_REGULATION_OF_B_CELL_RECEPTOR_SIGNALING_PATHWAY	0.2624	0.529	0.9389	1	1
NUCLEOSIDE_CATABOLIC_PROCESS	0.2623	0.8095	0.7237	1	1
POSITIVE_REGULATION_OF_T_CELL_TOLERANCE_INDUCTION	0.2617	0.5113	0.9475	1	1
LYMPHOCYTE_ANERGY	0.2617	0.542	0.9438	1	1
PLANAR_CELL_POLARITY_PATHWAY_INVOLVED_IN_AXIS_ELONGATION	0.2614	0.4986	0.9897	1	1
CARBOHYDRATE_BIOSYNTHETIC_PROCESS	0.2613	1.1963	0.151	0.6847	1
POSITIVE_REGULATION_OF_CYTOSOLIC_CALCIUM_ION_CONCENTRATION_INVOLVED_IN_PHOSPHOLIPASE_C_ACTIVATING_G_PROTEIN_COUPLED_SIGNALING_PATHWAY	0.2613	0.692	0.851	1	1
INTRINSIC_APOPTOTIC_SIGNALING_PATHWAY_IN_RESPONSE_TO_HYPOXIA	0.2609	0.6286	0.9126	1	1
CELLULAR_CARBOHYDRATE_METABOLIC_PROCESS	0.2608	1.2131	0.1448	0.6617	1
NEGATIVE_REGULATION_OF_LIPOPOLYSACCHARIDE_MEDIATED_SIGNALING_PATHWAY	0.2605	0.6401	0.8661	1	1
POSITIVE_REGULATION_OF_CIRCADIAN_SLEEP_WAKE_CYCLE_SLEEP	0.2601	0.5258	0.982	1	1
HORMONE_BIOSYNTHETIC_PROCESS	0.26	0.9782	0.4942	0.9324	1
GENERATION_OF_PRECURSOR_METABOLITES_AND_ENERGY	0.2598	1.2377	0.1875	0.6329	1
NEGATIVE_REGULATION_OF_NEUROINFLAMMATORY_RESPONSE	0.2597	0.6543	0.8645	1	1
NOREPINEPHRINE_TRANSPORT	0.2596	0.8009	0.7717	1	1
MYOBLAST_PROLIFERATION	0.259	0.7193	0.8379	1	1
NEGATIVE_REGULATION_OF_LIPID_BIOSYNTHETIC_PROCESS	0.2586	0.9796	0.469	0.9313	1
ENERGY_DERIVATION_BY_OXIDATION_OF_ORGANIC_COMPOUNDS	0.2585	1.2034	0.2567	0.6741	1
ANTIGEN_PROCESSING_AND_PRESENTATION_VIA_MHC_CLASS_IB	0.2584	0.6161	0.8577	1	1
ATRIAL_CARDIAC_MUSCLE_TISSUE_DEVELOPMENT	0.2582	0.5729	0.9617	1	1
RESPONSE_TO_ARSENIC_CONTAINING_SUBSTANCE	0.2581	0.9523	0.5091	0.9457	1
REGULATION_OF_CHOLESTEROL_BIOSYNTHETIC_PROCESS	0.2579	0.7317	0.734	1	1
RESPONSE_TO_FATTY_ACID	0.2578	0.9673	0.4893	0.9433	1
REGULATION_OF_RESPONSE_TO_WOUNDING	0.2575	0.9926	0.4538	0.9259	1
POSITIVE_REGULATION_OF_COLD_INDUCED_THERMOGENESIS	0.2573	1.0437	0.3809	0.8756	1
CELLULAR_SPHINGOLIPID_HOMEOSTASIS	0.2573	0.5669	0.9657	1	1
REGULATION_OF_SYNAPSE_STRUCTURAL_PLASTICITY	0.2569	0.6027	0.9504	1	1
COBALAMIN_METABOLIC_PROCESS	0.2569	0.7654	0.8026	1	1
POSITIVE_REGULATION_OF_INTERLEUKIN_5_PRODUCTION	0.2568	0.5838	0.9312	1	1
NEGATIVE_REGULATION_OF_REACTIVE_OXYGEN_SPECIES_METABOLIC_PROCESS	0.2564	1.0138	0.4317	0.9011	1
CALCIUM_MEDIATED_SIGNALING_USING_INTRACELLULAR_CALCIUM_SOURCE	0.2561	0.7113	0.8036	1	1
TRICARBOXYLIC_ACID_METABOLIC_PROCESS	0.2553	0.7053	0.7545	1	1
LIPID_DROPLET_FORMATION	0.2552	0.6706	0.8728	1	1
NEGATIVE_REGULATION_OF_EPITHELIAL_CELL_APOPTOTIC_PROCESS	0.2551	0.8567	0.6772	1	1
POSITIVE_REGULATION_OF_OXIDATIVE_STRESS_INDUCED_INTRINSIC_APOPTOTIC_SIGNALING_PATHWAY	0.255	0.6028	0.9167	1	1
GLYCOSYL_COMPOUND_CATABOLIC_PROCESS	0.255	0.857	0.6586	1	1
NEGATIVE_REGULATION_OF_LEUKOCYTE_MEDIATED_IMMUNITY	0.2549	0.6968	0.7485	1	1
GLOMERULUS_MORPHOGENESIS	0.2546	0.5504	0.9673	1	1
POSITIVE_REGULATION_OF_ACTIN_FILAMENT_DEPOLYMERIZATION	0.2545	0.6645	0.8796	1	1
NEGATIVE_REGULATION_OF_ADAPTIVE_IMMUNE_RESPONSE	0.2541	0.739	0.7146	1	1
MITOCHONDRIAL_TRANSMEMBRANE_TRANSPORT	0.2538	0.9532	0.4961	0.9459	1
LIPID_BIOSYNTHETIC_PROCESS	0.2533	1.2404	0.1104	0.6271	1
PARTURITION	0.2531	0.6776	0.9104	1	1
REGULATION_OF_PROTEIN_MATURATION	0.2527	0.9464	0.5513	0.9563	1
REGULATION_OF_RIBONUCLEASE_ACTIVITY	0.2527	0.5662	0.9043	1	1
VENTRICULAR_CARDIAC_MUSCLE_CELL_MEMBRANE_REPOLARIZATION	0.2527	0.7557	0.8295	1	1
ALCOHOL_BIOSYNTHETIC_PROCESS	0.2523	1.0378	0.3903	0.8817	1
REGULATION_OF_TUBE_SIZE	0.2522	0.9278	0.5799	0.9719	1
THYROID_HORMONE_GENERATION	0.2522	0.6921	0.8736	1	1
RESPONSE_TO_STEROL_DEPLETION	0.2521	0.7567	0.7536	1	1
POSITIVE_REGULATION_OF_HUMORAL_IMMUNE_RESPONSE	0.2512	0.6486	0.8739	1	1
DIGESTION	0.251	0.9755	0.5051	0.9354	1
VASCULAR_PROCESS_IN_CIRCULATORY_SYSTEM	0.2506	1.0081	0.4453	0.908	1
NEGATIVE_REGULATION_OF_ENDOTHELIAL_CELL_DIFFERENTIATION	0.2501	0.5596	0.942	1	1
SKELETAL_MYOFIBRIL_ASSEMBLY	0.2497	0.5572	0.9625	1	1
REGULATION_OF_NUCLEOTIDE_BIOSYNTHETIC_PROCESS	0.2493	0.88	0.6528	1	1
REGULATION_OF_CELL_CELL_ADHESION_MEDIATED_BY_CADHERIN	0.2489	0.7148	0.8337	1	1
AMINO_ACID_IMPORT	0.2487	0.915	0.5802	0.9764	1
DEDIFFERENTIATION	0.2487	0.6406	0.9292	1	1
REGULATION_OF_METALLOPEPTIDASE_ACTIVITY	0.2487	0.7134	0.8307	1	1
DENDRITIC_CELL_APOPTOTIC_PROCESS	0.2485	0.494	0.9441	1	1
MICROGLIAL_CELL_PROLIFERATION	0.2481	0.5247	0.9522	1	1
GLUCOSE_IMPORT	0.2479	0.9577	0.5178	0.9491	1
NEUROTRANSMITTER_REUPTAKE	0.2471	0.8051	0.7565	1	1
REGULATION_OF_AMYLOID_FIBRIL_FORMATION	0.2471	0.8054	0.7368	1	1
REGULATION_OF_RESPIRATORY_BURST	0.2468	0.6546	0.8969	1	1
NEGATIVE_REGULATION_OF_DIGESTIVE_SYSTEM_PROCESS	0.2462	0.6761	0.9091	1	1
DEMETHYLATION	0.2461	0.9251	0.5908	0.9739	1
RESPONSE_TO_DRUG	0.2451	1.1338	0.218	0.7618	1
TYPE_B_PANCREATIC_CELL_DEVELOPMENT	0.245	0.7427	0.8157	1	1
PARAXIAL_MESODERM_FORMATION	0.2446	0.5438	0.958	1	1
NEGATIVE_REGULATION_OF_REACTIVE_OXYGEN_SPECIES_BIOSYNTHETIC_PROCESS	0.2437	0.8267	0.742	1	1
NEGATIVE_REGULATION_OF_GLIAL_CELL_DIFFERENTIATION	0.2433	0.7114	0.8891	1	1
REGULATION_OF_ENDOTHELIAL_CELL_DIFFERENTIATION	0.2425	0.7906	0.7388	1	1
ANION_HOMEOSTASIS	0.2425	0.8613	0.6901	1	1
PEPTIDYL_LYSINE_MONOMETHYLATION	0.2423	0.5642	0.9556	1	1
DEFENSE_RESPONSE_TO_GRAM_POSITIVE_BACTERIUM	0.2422	0.7761	0.7269	1	1
NEGATIVE_REGULATION_OF_LEUKOCYTE_ADHESION_TO_VASCULAR_ENDOTHELIAL_CELL	0.2421	0.566	0.9564	1	1
ETHER_METABOLIC_PROCESS	0.2419	0.8005	0.7598	1	1
NEUROENDOCRINE_CELL_DIFFERENTIATION	0.2418	0.5327	0.9818	1	1
NEGATIVE_REGULATION_OF_SYNAPSE_ORGANIZATION	0.2415	0.5579	0.9771	1	1
INTERLEUKIN_27_MEDIATED_SIGNALING_PATHWAY	0.2413	0.6326	0.8913	1	1
ANTIBACTERIAL_HUMORAL_RESPONSE	0.2409	0.7027	0.8655	1	1
PHOSPHATIDYLCHOLINE_METABOLIC_PROCESS	0.2407	0.9553	0.532	0.9454	1
G_PROTEIN_COUPLED_PURINERGIC_RECEPTOR_SIGNALING_PATHWAY	0.2405	0.5699	0.9515	1	1
SIGNALING_RECEPTOR_LIGAND_PRECURSOR_PROCESSING	0.2402	0.7662	0.8019	1	1
SODIUM_ION_HOMEOSTASIS	0.2398	0.8186	0.7778	1	1
REGULATION_OF_AUTOPHAGOSOME_MATURATION	0.2392	0.6639	0.8728	1	1
PURINE_CONTAINING_COMPOUND_METABOLIC_PROCESS	0.239	1.1734	0.1627	0.7144	1
ACIDIC_AMINO_ACID_TRANSPORT	0.2389	0.8927	0.6307	0.9841	1
RESPONSE_TO_PROTOZOAN	0.2378	0.5936	0.89	1	1
RESPONSE_TO_NUTRIENT	0.2377	1.0261	0.4119	0.895	1
POSITIVE_REGULATION_OF_NITRIC_OXIDE_SYNTHASE_BIOSYNTHETIC_PROCESS	0.2375	0.5433	0.9477	1	1
RESPIRATORY_BURST_INVOLVED_IN_DEFENSE_RESPONSE	0.2374	0.5642	0.9205	1	1
NEGATIVE_REGULATION_OF_PRODUCTION_OF_MOLECULAR_MEDIATOR_OF_IMMUNE_RESPONSE	0.2374	0.6649	0.8139	1	1
NEGATIVE_T_CELL_SELECTION	0.2371	0.4934	0.95	1	1
MANNOSE_METABOLIC_PROCESS	0.2371	0.6487	0.9083	1	1
ICOSANOID_TRANSPORT	0.2371	0.7873	0.8086	1	1
NEGATIVE_REGULATION_OF_RESPONSE_TO_FOOD	0.237	0.6246	0.9292	1	1
PROTEIN_OXIDATION	0.2369	0.6425	0.8728	1	1
PHASIC_SMOOTH_MUSCLE_CONTRACTION	0.2369	0.647	0.9146	1	1
SYNAPTIC_TRANSMISSION_CHOLINERGIC	0.2368	0.6596	0.9015	1	1
POSITIVE_REGULATION_OF_BROWN_FAT_CELL_DIFFERENTIATION	0.2368	0.675	0.8731	1	1
AMINO_ACID_TRANSMEMBRANE_TRANSPORT	0.2361	0.9396	0.5612	0.9648	1
NEPHRIC_DUCT_MORPHOGENESIS	0.2357	0.5289	0.9784	1	1
NEPHRIC_DUCT_DEVELOPMENT	0.2357	0.5659	0.9616	1	1
CORTICOSTEROID_HORMONE_SECRETION	0.2357	0.6178	0.9493	1	1
ATP_BIOSYNTHETIC_PROCESS	0.2357	0.8101	0.7197	1	1
GENITALIA_DEVELOPMENT	0.2353	0.809	0.7878	1	1
REGULATION_OF_IMMUNE_EFFECTOR_PROCESS	0.2348	0.7946	0.6566	1	1
NEGATIVE_REGULATION_OF_NATURAL_KILLER_CELL_ACTIVATION	0.2343	0.5275	0.971	1	1
ATRIOVENTRICULAR_VALVE_FORMATION	0.234	0.5157	0.9618	1	1
REGULATION_OF_ACUTE_INFLAMMATORY_RESPONSE	0.234	0.6819	0.8308	1	1
TRANSDIFFERENTIATION	0.2336	0.5292	0.9783	1	1
MAINTENANCE_OF_BLOOD_BRAIN_BARRIER	0.2336	0.6781	0.8062	1	1
REGULATION_OF_CILIUM_MOVEMENT	0.2336	0.684	0.9148	1	1
STRIATED_MUSCLE_ATROPHY	0.2335	0.5636	0.9579	1	1
CHOLESTEROL_STORAGE	0.2335	0.6463	0.8825	1	1
SULFUR_COMPOUND_BIOSYNTHETIC_PROCESS	0.2333	1.0179	0.4374	0.9019	1
T_HELPER_2_CELL_CYTOKINE_PRODUCTION	0.2321	0.5639	0.9594	1	1
TOLERANCE_INDUCTION_TO_SELF_ANTIGEN	0.2305	0.4873	0.9941	1	1
POSITIVE_REGULATION_OF_CATECHOLAMINE_SECRETION	0.2303	0.5838	0.9599	1	1
ICOSANOID_BIOSYNTHETIC_PROCESS	0.2302	0.7577	0.767	1	1
POSITIVE_REGULATION_OF_KILLING_OF_CELLS_OF_OTHER_ORGANISM	0.2301	0.5228	0.9557	1	1
SUBSTRATE_INDEPENDENT_TELENCEPHALIC_TANGENTIAL_MIGRATION	0.2298	0.5004	0.9928	1	1
POSITIVE_REGULATION_OF_NATURAL_KILLER_CELL_MEDIATED_IMMUNITY	0.2296	0.5347	0.8757	1	1
REGULATION_OF_BROWN_FAT_CELL_DIFFERENTIATION	0.2293	0.7067	0.8333	1	1
CANNABINOID_SIGNALING_PATHWAY	0.2291	0.5441	0.9739	1	1
HISTONE_H3_K36_DEMETHYLATION	0.229	0.4563	0.9808	1	1
PROTEIN_TETRAMERIZATION	0.2289	0.9726	0.5233	0.9376	1
FOREBRAIN_VENTRICULAR_ZONE_PROGENITOR_CELL_DIVISION	0.2285	0.461	1	1	1
MUSCLE_ATROPHY	0.2281	0.6218	0.9289	1	1
NEGATIVE_REGULATION_OF_MULTI_ORGANISM_PROCESS	0.2278	0.5994	0.9084	1	1
REGULATION_OF_LIPOPOLYSACCHARIDE_MEDIATED_SIGNALING_PATHWAY	0.2278	0.6396	0.8828	1	1
NEGATIVE_REGULATION_OF_OXIDOREDUCTASE_ACTIVITY	0.2271	0.6869	0.8945	1	1
POSITIVE_REGULATION_OF_MITOPHAGY_IN_RESPONSE_TO_MITOCHONDRIAL_DEPOLARIZATION	0.2269	0.6046	0.9322	1	1
RESPONSE_TO_HYDROPEROXIDE	0.2261	0.6645	0.9078	1	1
CARBOHYDRATE_TRANSPORT	0.2254	0.9644	0.501	0.9445	1
PROSTANOID_METABOLIC_PROCESS	0.2252	0.7791	0.7927	1	1
POSITIVE_REGULATION_OF_ORGAN_GROWTH	0.2248	0.7736	0.8333	1	1
PHOSPHOLIPASE_C_ACTIVATING_G_PROTEIN_COUPLED_RECEPTOR_SIGNALING_PATHWAY	0.2247	0.7234	0.8259	1	1
REGULATION_OF_BLOOD_PRESSURE	0.2244	0.859	0.6696	1	1
POSITIVE_REGULATION_OF_BLOOD_CIRCULATION	0.2242	0.7021	0.8947	1	1
CELLULAR_RESPONSE_TO_PURINE_CONTAINING_COMPOUND	0.2241	0.5573	0.9637	1	1
REGULATION_OF_TYPE_2_IMMUNE_RESPONSE	0.224	0.5975	0.8893	1	1
RESPONSE_TO_IMMOBILIZATION_STRESS	0.224	0.7111	0.9108	1	1
NEGATIVE_REGULATION_OF_SYNAPSE_ASSEMBLY	0.2235	0.4618	0.9885	1	1
T_CELL_TOLERANCE_INDUCTION	0.2235	0.5025	0.9484	1	1
REGULATION_OF_RESPONSE_TO_INTERFERON_GAMMA	0.2232	0.6664	0.8357	1	1
TACHYKININ_RECEPTOR_SIGNALING_PATHWAY	0.2224	0.4612	0.9945	1	1
REGULATION_OF_PEROXISOME_PROLIFERATOR_ACTIVATED_RECEPTOR_SIGNALING_PATHWAY	0.2224	0.6147	0.9451	1	1
MODULATION_BY_HOST_OF_VIRAL_PROCESS	0.2224	0.8107	0.7029	1	1
RESPONSE_TO_PAIN	0.222	0.6546	0.9363	1	1
NEGATIVE_REGULATION_OF_BLOOD_PRESSURE	0.2219	0.7353	0.8938	1	1
POSITIVE_REGULATION_OF_TISSUE_REMODELING	0.2218	0.6471	0.9186	1	1
NEUROTRANSMITTER_UPTAKE	0.2217	0.7511	0.8432	1	1
POLYSACCHARIDE_METABOLIC_PROCESS	0.2215	0.9581	0.5221	0.9492	1
REGULATION_OF_ASPARTIC_TYPE_ENDOPEPTIDASE_ACTIVITY_INVOLVED_IN_AMYLOID_PRECURSOR_PROTEIN_CATABOLIC_PROCESS	0.2214	0.5565	0.9719	1	1
POSITIVE_REGULATION_OF_G_PROTEIN_COUPLED_RECEPTOR_SIGNALING_PATHWAY	0.2211	0.6828	0.9003	1	1
REGULATION_OF_SYNAPTIC_VESICLE_FUSION_TO_PRESYNAPTIC_ACTIVE_ZONE_MEMBRANE	0.221	0.4889	0.9859	1	1
REGULATION_OF_SMALL_MOLECULE_METABOLIC_PROCESS	0.2209	1.1087	0.2581	0.792	1
LEPTIN_MEDIATED_SIGNALING_PATHWAY	0.2207	0.5889	0.9555	1	1
MAINTENANCE_OF_GASTROINTESTINAL_EPITHELIUM	0.2206	0.6201	0.9538	1	1
ACUTE_INFLAMMATORY_RESPONSE_TO_ANTIGENIC_STIMULUS	0.2202	0.5791	0.8993	1	1
ANTIGEN_PROCESSING_AND_PRESENTATION_ENDOGENOUS_LIPID_ANTIGEN_VIA_MHC_CLASS_IB	0.2201	0.3738	1	1	1
NEGATIVE_REGULATION_OF_ANTIGEN_PROCESSING_AND_PRESENTATION	0.22	0.4315	0.9897	1	1
RENAL_WATER_HOMEOSTASIS	0.22	0.7179	0.8566	1	1
REGULATION_OF_ER_TO_GOLGI_VESICLE_MEDIATED_TRANSPORT	0.2194	0.7138	0.8507	1	1
HEPATICOBILIARY_SYSTEM_DEVELOPMENT	0.2192	0.9571	0.5302	0.947	1
REGULATION_OF_MULTICELLULAR_ORGANISM_GROWTH	0.2192	0.8325	0.7562	1	1
AMINO_ACID_TRANSPORT	0.2189	0.9227	0.6042	0.9761	1
CARBOHYDRATE_TRANSMEMBRANE_TRANSPORT	0.2187	0.8877	0.6509	0.9891	1
GLUTAMATE_SECRETION	0.2187	0.7154	0.8721	1	1
ADAPTIVE_IMMUNE_RESPONSE_BASED_ON_SOMATIC_RECOMBINATION_OF_IMMUNE_RECEPTORS_BUILT_FROM_IMMUNOGLOBULIN_SUPERFAMILY_DOMAINS	0.2186	0.6933	0.7423	1	1
COAGULATION	0.2184	0.835	0.6815	1	1
ORGAN_OR_TISSUE_SPECIFIC_IMMUNE_RESPONSE	0.218	0.6004	0.9409	1	1
THROMBOPOIETIN_MEDIATED_SIGNALING_PATHWAY	0.2173	0.4461	1	1	1
POSITIVE_REGULATION_OF_NATURAL_KILLER_CELL_MEDIATED_CYTOTOXICITY	0.2173	0.5017	0.893	1	1
REGULATION_OF_RENAL_SYSTEM_PROCESS	0.2171	0.6284	0.9504	1	1
TETRAPYRROLE_BIOSYNTHETIC_PROCESS	0.2171	0.6722	0.8151	1	1
LYMPHATIC_ENDOTHELIAL_CELL_DIFFERENTIATION	0.2158	0.4539	0.9836	1	1
RESPONSE_TO_EXTRACELLULAR_STIMULUS	0.2149	1.0478	0.3314	0.8753	1
POSITIVE_REGULATION_OF_STEROID_BIOSYNTHETIC_PROCESS	0.2149	0.6457	0.9479	1	1
POSITIVE_REGULATION_BY_HOST_OF_VIRAL_PROCESS	0.2149	0.7255	0.8434	1	1
PROTEIN_AUTO_ADP_RIBOSYLATION	0.2147	0.5701	0.9587	1	1
RESPONSE_TO_ALCOHOL	0.2146	0.9193	0.5814	0.9728	1
PERIPHERAL_NERVOUS_SYSTEM_AXON_REGENERATION	0.2143	0.4576	0.9887	1	1
REGULATION_OF_PLATELET_ACTIVATION	0.2133	0.5867	0.932	1	1
CALCIUM_INDEPENDENT_CELL_CELL_ADHESION_VIA_PLASMA_MEMBRANE_CELL_ADHESION_MOLECULES	0.2131	0.6025	0.9386	1	1
CELL_CELL_ADHESION_MEDIATED_BY_CADHERIN	0.2126	0.6771	0.9083	1	1
REGULATION_OF_POLYSACCHARIDE_BIOSYNTHETIC_PROCESS	0.2125	0.7972	0.7718	1	1
CELLULAR_RESPONSE_TO_GONADOTROPIN_STIMULUS	0.2124	0.5515	0.989	1	1
REGULATION_OF_PHOSPHOLIPASE_C_ACTIVITY	0.2122	0.5944	0.9294	1	1
REGULATION_OF_POSITIVE_CHEMOTAXIS	0.212	0.5571	0.9412	1	1
REGULATION_OF_PHOSPHOLIPASE_ACTIVITY	0.2119	0.6629	0.8605	1	1
LYMPHOCYTE_MEDIATED_IMMUNITY	0.2114	0.6693	0.7665	1	1
REGULATION_OF_LONG_TERM_SYNAPTIC_DEPRESSION	0.2112	0.5656	0.9618	1	1
VASOCONSTRICTION	0.2112	0.708	0.8635	1	1
NEGATIVE_REGULATION_OF_CYTOKINE_PRODUCTION_INVOLVED_IN_INFLAMMATORY_RESPONSE	0.2111	0.6429	0.9366	1	1
PROTEIN_PROCESSING	0.211	0.931	0.5515	0.9702	1
POSITIVE_REGULATION_OF_CAMP_MEDIATED_SIGNALING	0.2109	0.5155	0.9782	1	1
ESTABLISHMENT_OF_BLOOD_BRAIN_BARRIER	0.2107	0.434	0.9838	1	1
PHOTORECEPTOR_CELL_OUTER_SEGMENT_ORGANIZATION	0.2107	0.5112	0.9785	1	1
IRON_ION_HOMEOSTASIS	0.2106	0.9148	0.5983	0.9756	1
RESPONSE_TO_GONADOTROPIN	0.2104	0.5936	0.9694	1	1
GROWTH_HORMONE_RECEPTOR_SIGNALING_PATHWAY_VIA_JAK_STAT	0.2101	0.5572	0.9598	1	1
SERTOLI_CELL_DEVELOPMENT	0.21	0.5446	0.9705	1	1
GLUTATHIONE_METABOLIC_PROCESS	0.21	0.7792	0.8189	1	1
G_PROTEIN_COUPLED_RECEPTOR_SIGNALING_PATHWAY_COUPLED_TO_CYCLIC_NUCLEOTIDE_SECOND_MESSENGER	0.2098	0.7045	0.9165	1	1
ANTIMICROBIAL_HUMORAL_RESPONSE	0.2094	0.6844	0.9007	1	1
RESPONSE_TO_ACID_CHEMICAL	0.2092	0.8682	0.678	1	1
ADENYLATE_CYCLASE_ACTIVATING_G_PROTEIN_COUPLED_RECEPTOR_SIGNALING_PATHWAY	0.2088	0.7335	0.8623	1	1
CELLULAR_IRON_ION_HOMEOSTASIS	0.208	0.8577	0.664	1	1
LOW_DENSITY_LIPOPROTEIN_PARTICLE_CLEARANCE	0.2074	0.7521	0.8104	1	1
ANTIGEN_PROCESSING_AND_PRESENTATION_OF_ENDOGENOUS_PEPTIDE_ANTIGEN	0.2071	0.5162	0.9168	1	1
PROTEIN_EXIT_FROM_ENDOPLASMIC_RETICULUM	0.2068	0.9305	0.5216	0.9703	1
RESPONSE_TO_METAL_ION	0.2062	0.9608	0.5137	0.9485	1
PENETRATION_OF_ZONA_PELLUCIDA	0.2062	0.4872	0.9883	1	1
ENDOTHELIAL_CELL_APOPTOTIC_PROCESS	0.206	0.6288	0.9165	1	1
REGULATION_OF_AMINO_ACID_TRANSPORT	0.206	0.6772	0.9115	1	1
REGULATION_OF_AEROBIC_RESPIRATION	0.2054	0.503	0.9884	1	1
PROTEIN_NITROSYLATION	0.2053	0.607	0.939	1	1
POSITIVE_REGULATION_OF_PEPTIDE_HORMONE_SECRETION	0.2053	0.8496	0.7776	1	1
POSITIVE_REGULATION_OF_SPROUTING_ANGIOGENESIS	0.2052	0.6358	0.9146	1	1
MAINTENANCE_OF_PROTEIN_LOCALIZATION_IN_ENDOPLASMIC_RETICULUM	0.2049	0.6207	0.9374	1	1
AXIAL_MESODERM_DEVELOPMENT	0.2045	0.4544	0.996	1	1
SPINAL_CORD_PATTERNING	0.2042	0.5744	0.9851	1	1
DICARBOXYLIC_ACID_TRANSPORT	0.2039	0.8121	0.8033	1	1
ENDOCRINE_PROCESS	0.2036	0.7221	0.9104	1	1
ADAPTIVE_THERMOGENESIS	0.2028	0.8465	0.7183	1	1
REGULATION_OF_STEROID_BIOSYNTHETIC_PROCESS	0.2027	0.7421	0.8145	1	1
PROSTATIC_BUD_FORMATION	0.2021	0.482	0.9887	1	1
NEUROTRANSMITTER_BIOSYNTHETIC_PROCESS	0.202	0.5808	0.9816	1	1
POSITIVE_REGULATION_OF_ACUTE_INFLAMMATORY_RESPONSE_TO_ANTIGENIC_STIMULUS	0.2014	0.4731	0.9884	1	1
LOCOMOTOR_RHYTHM	0.2012	0.5624	0.9725	1	1
NITRIC_OXIDE_MEDIATED_SIGNAL_TRANSDUCTION	0.2012	0.6088	0.9753	1	1
POSITIVE_REGULATION_OF_VOLTAGE_GATED_CALCIUM_CHANNEL_ACTIVITY	0.2006	0.4842	0.9884	1	1
NEGATIVE_REGULATION_OF_ADENYLATE_CYCLASE_ACTIVITY	0.1998	0.5217	0.9855	1	1
NEGATIVE_REGULATION_OF_VIRAL_ENTRY_INTO_HOST_CELL	0.1997	0.5503	0.9447	1	1
CARBOHYDRATE_HOMEOSTASIS	0.1993	0.905	0.6628	0.9852	1
POSITIVE_REGULATION_OF_RECEPTOR_MEDIATED_ENDOCYTOSIS	0.1993	0.7314	0.8401	1	1
MAMMARY_GLAND_EPITHELIAL_CELL_DIFFERENTIATION	0.1992	0.554	0.9621	1	1
POSITIVE_REGULATION_OF_ERK1_AND_ERK2_CASCADE	0.1992	0.6942	0.821	1	1
PHOSPHATIDYLGLYCEROL_BIOSYNTHETIC_PROCESS	0.1989	0.475	0.9798	1	1
POSTSYNAPTIC_SPECIALIZATION_ASSEMBLY	0.1989	0.5844	0.9585	1	1
CELLULAR_RESPONSE_TO_GROWTH_HORMONE_STIMULUS	0.1979	0.6283	0.9374	1	1
SODIUM_ION_TRANSPORT	0.1973	0.8244	0.833	1	1
RESPONSE_TO_TUMOR_CELL	0.1969	0.5486	0.9379	1	1
POSITIVE_REGULATION_OF_REGULATORY_T_CELL_DIFFERENTIATION	0.1959	0.4483	0.9784	1	1
GLUTAMATE_RECEPTOR_SIGNALING_PATHWAY	0.1955	0.6493	0.9545	1	1
PREPULSE_INHIBITION	0.1942	0.492	0.9868	1	1
REGULATION_OF_NMDA_RECEPTOR_ACTIVITY	0.1941	0.6013	0.9674	1	1
POSITIVE_REGULATION_OF_HEART_GROWTH	0.1937	0.6402	0.9568	1	1
POSITIVE_REGULATION_OF_PROTEIN_CONTAINING_COMPLEX_DISASSEMBLY	0.1928	0.689	0.9249	1	1
RECEPTOR_MEDIATED_ENDOCYTOSIS	0.1928	0.8036	0.7626	1	1
DETECTION_OF_CHEMICAL_STIMULUS_INVOLVED_IN_SENSORY_PERCEPTION_OF_TASTE	0.1925	0.5947	0.9793	1	1
POSITIVE_REGULATION_OF_TRANSCRIPTION_FROM_RNA_POLYMERASE_II_PROMOTER_IN_RESPONSE_TO_ENDOPLASMIC_RETICULUM_STRESS	0.1923	0.5621	0.9724	1	1
ENDOTHELIUM_DEVELOPMENT	0.1919	0.6713	0.8492	1	1
LONG_TERM_SYNAPTIC_DEPRESSION	0.1917	0.6233	0.9659	1	1
POSITIVE_REGULATION_OF_AMINE_TRANSPORT	0.1914	0.6288	0.9775	1	1
NEGATIVE_REGULATION_OF_NATURAL_KILLER_CELL_MEDIATED_IMMUNITY	0.1913	0.4446	0.9663	1	1
NEGATIVE_REGULATION_OF_LEUKOCYTE_MEDIATED_CYTOTOXICITY	0.1913	0.4543	0.9446	1	1
NEGATIVE_REGULATION_OF_CELL_KILLING	0.1913	0.4775	0.9634	1	1
COPII_COATED_VESICLE_BUDDING	0.1912	0.8977	0.5669	0.9844	1
DOPAMINE_TRANSPORT	0.1911	0.65	0.9685	1	1
POSITIVE_REGULATION_OF_TRANSMEMBRANE_TRANSPORT	0.1911	0.8157	0.8255	1	1
REACTIVE_OXYGEN_SPECIES_METABOLIC_PROCESS	0.191	0.8142	0.7403	1	1
TYPE_2_IMMUNE_RESPONSE	0.1901	0.5126	0.9541	1	1
EMBRYONIC_SKELETAL_JOINT_DEVELOPMENT	0.1901	0.5168	0.982	1	1
REGULATION_OF_CAMP_MEDIATED_SIGNALING	0.1895	0.6011	0.9812	1	1
NEGATIVE_REGULATION_OF_CHOLESTEROL_EFFLUX	0.189	0.5223	0.9866	1	1
REGULATION_OF_CELLULAR_PH_REDUCTION	0.1885	0.4238	0.998	1	1
RESPONSE_TO_INACTIVITY	0.1885	0.5029	0.9961	1	1
NEGATIVE_REGULATION_OF_INSULIN_LIKE_GROWTH_FACTOR_RECEPTOR_SIGNALING_PATHWAY	0.1882	0.4006	1	1	1
POSITIVE_REGULATION_OF_NEURON_PROJECTION_REGENERATION	0.187	0.4516	0.9883	1	1
NEGATIVE_REGULATION_OF_IMMUNE_EFFECTOR_PROCESS	0.187	0.6239	0.8563	1	1
RESPONSE_TO_BACTERIUM	0.1869	0.7194	0.8126	1	1
ADAPTIVE_IMMUNE_RESPONSE	0.1868	0.5611	0.8443	1	1
CELLULAR_RESPIRATION	0.1868	0.7381	0.6929	1	1
CELL_KILLING	0.1861	0.5913	0.9006	1	1
PROGRAMMED_CELL_DEATH_IN_RESPONSE_TO_REACTIVE_OXYGEN_SPECIES	0.185	0.5522	0.9699	1	1
POTASSIUM_ION_EXPORT_ACROSS_PLASMA_MEMBRANE	0.1846	0.522	0.9806	1	1
RESPONSE_TO_ATP	0.1844	0.5946	0.9852	1	1
RESPONSE_TO_PEPTIDE_HORMONE	0.184	0.8737	0.7015	1	1
NEGATIVE_REGULATION_OF_VIRAL_LIFE_CYCLE	0.1832	0.5214	0.9622	1	1
NEGATIVE_REGULATION_OF_PEPTIDASE_ACTIVITY	0.1829	0.7431	0.8734	1	1
CELLULAR_RESPONSE_TO_OXYGEN_RADICAL	0.1822	0.5629	0.9766	1	1
ENTRAINMENT_OF_CIRCADIAN_CLOCK	0.1821	0.6182	0.9439	1	1
RESPONSE_TO_MONOSACCHARIDE	0.182	0.8451	0.786	1	1
NEGATIVE_REGULATION_OF_EPITHELIAL_CELL_PROLIFERATION	0.1819	0.7067	0.9374	1	1
POSITIVE_REGULATION_OF_OXIDOREDUCTASE_ACTIVITY	0.1814	0.6984	0.9231	1	1
T_CELL_DIFFERENTIATION_INVOLVED_IN_IMMUNE_RESPONSE	0.181	0.5175	0.9453	1	1
PROTEIN_IMPORT_INTO_PEROXISOME_MATRIX	0.1807	0.4432	0.9896	1	1
NEGATIVE_REGULATION_OF_MUSCLE_CELL_APOPTOTIC_PROCESS	0.1805	0.6204	0.9731	1	1
CHEMICAL_HOMEOSTASIS	0.1804	0.8429	0.7907	1	1
REGULATION_OF_EPITHELIAL_CELL_APOPTOTIC_PROCESS	0.179	0.6187	0.9627	1	1
TORC2_SIGNALING	0.1788	0.4651	0.9919	1	1
T_HELPER_17_TYPE_IMMUNE_RESPONSE	0.1788	0.4851	0.9639	1	1
NEGATIVE_REGULATION_OF_INTERLEUKIN_1_PRODUCTION	0.1788	0.5563	0.9892	1	1
TEMPERATURE_HOMEOSTASIS	0.1788	0.7437	0.9101	1	1
SENSORY_PERCEPTION_OF_BITTER_TASTE	0.1787	0.5377	0.9864	1	1
RESPONSE_TO_ESTRADIOL	0.1786	0.7101	0.9247	1	1
NEGATIVE_REGULATION_OF_LEUKOCYTE_MIGRATION	0.1785	0.4964	0.9738	1	1
GLANDULAR_EPITHELIAL_CELL_DEVELOPMENT	0.1784	0.5564	0.9921	1	1
VENTRAL_SPINAL_CORD_INTERNEURON_DIFFERENTIATION	0.1779	0.4377	0.9945	1	1
REGULATION_OF_PEPTIDE_HORMONE_SECRETION	0.1779	0.7828	0.9194	1	1
RECEPTOR_DIFFUSION_TRAPPING	0.1775	0.4067	1	1	1
REGULATION_OF_RESPONSE_TO_REACTIVE_OXYGEN_SPECIES	0.1761	0.6082	0.9578	1	1
REGULATION_OF_ACUTE_INFLAMMATORY_RESPONSE_TO_ANTIGENIC_STIMULUS	0.1758	0.4228	0.9943	1	1
POSITIVE_CHEMOTAXIS	0.1756	0.5681	0.9845	1	1
RESPONSE_TO_CARBOHYDRATE	0.1755	0.8146	0.8736	1	1
NEGATIVE_REGULATION_OF_IMMUNE_RESPONSE	0.1739	0.5655	0.9069	1	1
ACTIVATION_OF_IMMUNE_RESPONSE	0.1735	0.6292	0.7952	1	1
DEFENSE_RESPONSE_TO_GRAM_NEGATIVE_BACTERIUM	0.1725	0.5756	0.973	1	1
POSITIVE_REGULATION_OF_CELL_KILLING	0.1724	0.4485	0.9636	1	1
NEGATIVE_REGULATION_OF_PROTEOLYSIS	0.1724	0.7848	0.8787	1	1
SENSORY_PERCEPTION_OF_SMELL	0.1706	0.6877	0.9631	1	1
NEGATIVE_REGULATION_OF_EPITHELIAL_CELL_MIGRATION	0.17	0.6342	0.9758	1	1
AEROBIC_RESPIRATION	0.1698	0.6311	0.7789	1	1
EXCITATORY_SYNAPSE_ASSEMBLY	0.1697	0.5138	0.9885	1	1
REGULATION_OF_GLUTAMATE_SECRETION	0.1693	0.4369	0.9923	1	1
DEFENSE_RESPONSE_TO_BACTERIUM	0.1686	0.6126	0.9774	1	1
CARDIAC_MUSCLE_CELL_MEMBRANE_REPOLARIZATION	0.168	0.5513	0.9886	1	1
CIRCULATORY_SYSTEM_PROCESS	0.1679	0.6899	0.9798	1	1
PHOTOPERIODISM	0.1665	0.5596	0.9882	1	1
NEGATIVE_REGULATION_OF_RESPONSE_TO_EXTERNAL_STIMULUS	0.1654	0.6458	0.9511	1	1
AMINE_TRANSPORT	0.1646	0.6026	0.9892	1	1
INFLAMMATORY_RESPONSE	0.1643	0.5894	0.9201	1	1
ENTEROENDOCRINE_CELL_DIFFERENTIATION	0.1642	0.5193	0.9904	1	1
REGULATION_OF_ENDOTHELIAL_CELL_CHEMOTAXIS	0.1636	0.4839	0.9943	1	1
RESPONSE_TO_STIMULUS_INVOLVED_IN_REGULATION_OF_MUSCLE_ADAPTATION	0.1634	0.457	1	1	1
NITRIC_OXIDE_SYNTHASE_BIOSYNTHETIC_PROCESS	0.163	0.3962	1	1	1
HETEROPHILIC_CELL_CELL_ADHESION_VIA_PLASMA_MEMBRANE_CELL_ADHESION_MOLECULES	0.1627	0.524	0.9981	1	1
REGULATION_OF_FEEDING_BEHAVIOR	0.1624	0.4785	0.9966	1	1
POSITIVE_REGULATION_OF_STEROID_HORMONE_SECRETION	0.1623	0.3495	1	1	1
POSITIVE_REGULATION_OF_CATION_CHANNEL_ACTIVITY	0.1621	0.5772	0.9871	1	1
POSITIVE_REGULATION_OF_INFLAMMATORY_RESPONSE_TO_ANTIGENIC_STIMULUS	0.1605	0.3843	0.9981	1	1
REGULATION_OF_AMPA_RECEPTOR_ACTIVITY	0.1605	0.4681	0.9963	1	1
POSITIVE_REGULATION_OF_TYROSINE_PHOSPHORYLATION_OF_STAT_PROTEIN	0.1605	0.5072	0.9851	1	1
REGULATION_OF_ALCOHOL_BIOSYNTHETIC_PROCESS	0.1592	0.574	0.9742	1	1
REGULATION_OF_CATECHOLAMINE_METABOLIC_PROCESS	0.1585	0.4363	0.9981	1	1
POSITIVE_REGULATION_OF_PHOSPHATIDYLINOSITOL_3_KINASE_SIGNALING	0.157	0.4912	0.9864	1	1
REGULATION_OF_ENDOCRINE_PROCESS	0.1569	0.4861	0.9965	1	1
ENDOTHELIAL_CELL_CHEMOTAXIS	0.1526	0.4668	0.9924	1	1
TRANSMISSION_OF_NERVE_IMPULSE	0.1526	0.5254	0.9982	1	1
REGULATION_OF_OXIDOREDUCTASE_ACTIVITY	0.1525	0.635	0.9888	1	1
RESPONSE_TO_OXYGEN_RADICAL	0.1521	0.4977	0.9922	1	1
NEGATIVE_REGULATION_OF_ENDOTHELIAL_CELL_PROLIFERATION	0.1519	0.4982	1	1	1
FEAR_RESPONSE	0.1518	0.5149	1	1	1
REGULATION_OF_MONOCYTE_DIFFERENTIATION	0.1513	0.414	0.996	1	1
NEGATIVE_REGULATION_OF_BLOOD_VESSEL_ENDOTHELIAL_CELL_MIGRATION	0.1508	0.5238	0.9927	1	1
MULTICELLULAR_ORGANISMAL_RESPONSE_TO_STRESS	0.1507	0.5288	0.9965	1	1
ANTIMICROBIAL_HUMORAL_IMMUNE_RESPONSE_MEDIATED_BY_ANTIMICROBIAL_PEPTIDE	0.1495	0.4401	0.9947	1	1
BLOOD_VESSEL_ENDOTHELIAL_CELL_PROLIFERATION_INVOLVED_IN_SPROUTING_ANGIOGENESIS	0.1491	0.45	0.9981	1	1
NEGATIVE_REGULATION_OF_T_CELL_APOPTOTIC_PROCESS	0.148	0.3682	0.9981	1	1
MONOAMINE_TRANSPORT	0.1476	0.5306	0.9983	1	1
NOREPINEPHRINE_SECRETION	0.1468	0.4022	1	1	1
T_CELL_ACTIVATION_INVOLVED_IN_IMMUNE_RESPONSE	0.1465	0.4318	0.992	1	1
RESPONSE_TO_FUNGUS	0.1459	0.436	1	1	1
ADENYLATE_CYCLASE_MODULATING_G_PROTEIN_COUPLED_RECEPTOR_SIGNALING_PATHWAY	0.1458	0.5196	1	1	1
NEGATIVE_REGULATION_OF_INTERFERON_GAMMA_PRODUCTION	0.1453	0.3838	0.9962	1	1
NEGATIVE_REGULATION_OF_INTERLEUKIN_1_BETA_PRODUCTION	0.1446	0.431	0.9965	1	1
REGULATION_OF_NATURAL_KILLER_CELL_MEDIATED_IMMUNITY	0.1403	0.3488	0.9942	0.9995	1
REGULATION_OF_CELL_KILLING	0.1385	0.3843	0.9821	1	1
FOREBRAIN_GENERATION_OF_NEURONS	0.1385	0.4568	1	1	1
DEFENSE_RESPONSE	0.1385	0.5345	0.9902	1	1
POSITIVE_REGULATION_OF_SYNAPTIC_TRANSMISSION_GLUTAMATERGIC	0.1363	0.4012	1	1	1
RENAL_SYSTEM_PROCESS	0.1339	0.4869	1	1	1
REGULATION_OF_LEUKOCYTE_MEDIATED_CYTOTOXICITY	0.1325	0.3489	1	1	1
NEGATIVE_REGULATION_OF_HEMOPOIESIS	0.1317	0.442	0.9962	1	1
REGULATION_OF_TRANSLATION_NCRNA_MEDIATED	0.1307	0.4677	1	1	1
PEROXISOMAL_MEMBRANE_TRANSPORT	0.1285	0.367	1	1	1
POSITIVE_REGULATION_OF_RECEPTOR_SIGNALING_PATHWAY_VIA_STAT	0.1284	0.3936	1	1	1
INTERFERON_GAMMA_MEDIATED_SIGNALING_PATHWAY	0.1282	0.3692	0.9835	1	1
RESPONSE_TO_INTERFERON_GAMMA	0.1278	0.4065	0.9861	1	1
PROTEIN_DEMANNOSYLATION	0.1148	0.374	1	1	1
DETECTION_OF_CHEMICAL_STIMULUS	0.1133	0.4692	1	1	1
DETECTION_OF_STIMULUS_INVOLVED_IN_SENSORY_PERCEPTION	0.0918	0.3817	1	1	1
SENSORY_PERCEPTION_OF_CHEMICAL_STIMULUS	0.0892	0.3702	1	1	1
SENSORY_PERCEPTION	-0.1133	-0.5127	1	0.9837	1
NEGATIVE_REGULATION_OF_SMOOTH_MUSCLE_CELL_PROLIFERATION	-0.1196	-0.3675	1	0.9994	1
PROTEIN_DEGLYCOSYLATION	-0.1273	-0.4387	0.9963	0.9949	1
LYMPHOCYTE_MIGRATION	-0.1342	-0.3956	0.998	0.9982	1
REGULATION_OF_T_CELL_MEDIATED_CYTOTOXICITY	-0.1348	-0.3631	0.992	0.9993	1
MITOCHONDRIAL_RESPIRATORY_CHAIN_COMPLEX_ASSEMBLY	-0.1404	-0.4528	0.8795	0.9937	1
POSITIVE_REGULATION_OF_INFLAMMATORY_RESPONSE	-0.1413	-0.4445	0.9957	0.9947	1
INFLAMMATORY_RESPONSE_TO_ANTIGENIC_STIMULUS	-0.1438	-0.4433	0.9958	0.9945	1
NEGATIVE_REGULATION_OF_TUMOR_NECROSIS_FACTOR_SUPERFAMILY_CYTOKINE_PRODUCTION	-0.1444	-0.4396	0.9957	0.9949	1
POSITIVE_REGULATION_OF_TOLL_LIKE_RECEPTOR_4_SIGNALING_PATHWAY	-0.1458	-0.3564	1	0.9993	1
SEQUESTERING_OF_CALCIUM_ION	-0.1466	-0.5242	0.9979	0.9807	1
FEEDING_BEHAVIOR	-0.1469	-0.5737	0.9975	0.9664	1
PRODUCTION_OF_MOLECULAR_MEDIATOR_INVOLVED_IN_INFLAMMATORY_RESPONSE	-0.1469	-0.4911	1	0.9883	1
NEGATIVE_REGULATION_OF_STRIATED_MUSCLE_CELL_APOPTOTIC_PROCESS	-0.149	-0.4924	0.998	0.988	1
DEFENSE_RESPONSE_TO_OTHER_ORGANISM	-0.1493	-0.5871	0.9313	0.962	1
RELEASE_OF_SEQUESTERED_CALCIUM_ION_INTO_CYTOSOL_BY_ENDOPLASMIC_RETICULUM	-0.1494	-0.4636	0.9916	0.9925	1
NEGATIVE_REGULATION_OF_DEFENSE_RESPONSE	-0.1501	-0.5733	0.976	0.9665	1
CALCIUM_MEDIATED_SIGNALING	-0.1504	-0.5166	0.9916	0.9827	1
RESPONSE_TO_TYPE_I_INTERFERON	-0.1505	-0.4846	0.9393	0.9895	1
DETECTION_OF_STIMULUS	-0.1515	-0.6843	0.9979	0.9125	1
NERVOUS_SYSTEM_PROCESS	-0.1517	-0.6894	0.9956	0.9089	1
SENSORY_PERCEPTION_OF_LIGHT_STIMULUS	-0.1519	-0.6145	0.9977	0.9515	1
POSTSYNAPTIC_MEMBRANE_ORGANIZATION	-0.1524	-0.5003	0.9979	0.9862	1
CELL_MIGRATION_INVOLVED_IN_SPROUTING_ANGIOGENESIS	-0.1538	-0.519	0.9852	0.9824	1
PROTEIN_QUALITY_CONTROL_FOR_MISFOLDED_OR_INCOMPLETELY_SYNTHESIZED_PROTEINS	-0.1541	-0.5375	0.9444	0.978	1
SENSORY_PERCEPTION_OF_TASTE	-0.155	-0.5414	1	0.9771	1
ANTIGEN_PROCESSING_AND_PRESENTATION_OF_ENDOGENOUS_ANTIGEN	-0.1552	-0.4183	0.9844	0.9967	1
NEGATIVE_REGULATION_OF_INFLAMMATORY_RESPONSE	-0.1555	-0.5673	0.9862	0.969	1
SECOND_MESSENGER_MEDIATED_SIGNALING	-0.1557	-0.5907	0.9872	0.9619	1
G_PROTEIN_COUPLED_RECEPTOR_SIGNALING_PATHWAY	-0.156	-0.6613	1	0.9244	1
REGULATION_OF_INFLAMMATORY_RESPONSE	-0.1561	-0.5711	0.9594	0.9668	1
ASTROCYTE_ACTIVATION	-0.1561	-0.4763	0.9919	0.9904	1
NEGATIVE_REGULATION_OF_MYELOID_LEUKOCYTE_DIFFERENTIATION	-0.1564	-0.4842	0.9895	0.9894	1
REGULATION_OF_CYTOSOLIC_CALCIUM_ION_CONCENTRATION	-0.157	-0.5656	0.9826	0.9698	1
RESPONSE_TO_MOLECULE_OF_BACTERIAL_ORIGIN	-0.1573	-0.5729	0.9564	0.9664	1
NEGATIVE_REGULATION_OF_JNK_CASCADE	-0.1576	-0.5556	0.9777	0.9727	1
ADULT_BEHAVIOR	-0.1578	-0.6372	0.9908	0.9408	1
PROTEIN_TRANSMEMBRANE_TRANSPORT	-0.1581	-0.5979	0.9002	0.9592	1
NEGATIVE_REGULATION_OF_CYTOKINE_PRODUCTION	-0.1586	-0.5874	0.983	0.962	1
NEGATIVE_REGULATION_OF_INTERLEUKIN_6_PRODUCTION	-0.159	-0.4941	0.9979	0.988	1
INNATE_IMMUNE_RESPONSE	-0.1591	-0.6039	0.8844	0.9572	1
NEGATIVE_REGULATION_OF_BLOOD_VESSEL_ENDOTHELIAL_CELL_PROLIFERATION_INVOLVED_IN_SPROUTING_ANGIOGENESIS	-0.1602	-0.4502	0.9955	0.9938	1
REGULATION_OF_OXIDATIVE_PHOSPHORYLATION	-0.1625	-0.4825	0.9754	0.9896	1
ERK1_AND_ERK2_CASCADE	-0.1626	-0.6227	0.9624	0.9466	1
RESPONSE_TO_BIOTIC_STIMULUS	-0.1631	-0.6657	0.8595	0.9219	1
IONOTROPIC_GLUTAMATE_RECEPTOR_SIGNALING_PATHWAY	-0.1635	-0.4859	0.9889	0.9892	1
NEGATIVE_REGULATION_OF_PROTEIN_KINASE_B_SIGNALING	-0.1644	-0.6121	0.9589	0.9526	1
INTERLEUKIN_1_PRODUCTION	-0.1652	-0.5325	0.9629	0.9788	1
CYTOKINE_PRODUCTION_INVOLVED_IN_INFLAMMATORY_RESPONSE	-0.1658	-0.5449	0.9868	0.9762	1
NUCLEOTIDE_SUGAR_TRANSMEMBRANE_TRANSPORT	-0.1659	-0.444	0.9942	0.9946	1
REGULATION_OF_T_CELL_MEDIATED_IMMUNITY	-0.1661	-0.5015	0.9522	0.9861	1
NEGATIVE_REGULATION_OF_ANION_TRANSPORT	-0.1664	-0.7417	0.9337	0.8742	1
NEGATIVE_REGULATION_OF_RESPONSE_TO_CYTOKINE_STIMULUS	-0.1665	-0.6221	0.9826	0.9469	1
MONOCYTE_CHEMOTAXIS	-0.1668	-0.4766	0.9637	0.9906	1
NEGATIVE_REGULATION_OF_IMMUNE_SYSTEM_PROCESS	-0.1673	-0.5874	0.9026	0.9621	1
REGULATION_OF_ENDOTHELIAL_CELL_MIGRATION	-0.1675	-0.6309	0.9492	0.9443	1
NEGATIVE_REGULATION_OF_INTERLEUKIN_10_PRODUCTION	-0.1686	-0.421	0.9915	0.9966	1
REGULATION_OF_T_CELL_APOPTOTIC_PROCESS	-0.1691	-0.4717	0.973	0.9913	1
REGULATION_OF_SYSTEM_PROCESS	-0.1693	-0.7096	0.9692	0.8959	1
RESPONSE_TO_MINERALOCORTICOID	-0.1694	-0.5287	0.9934	0.9796	1
POSITIVE_REGULATION_OF_CELL_MIGRATION_INVOLVED_IN_SPROUTING_ANGIOGENESIS	-0.1695	-0.4925	0.9831	0.9882	1
POSITIVE_REGULATION_OF_DEFENSE_RESPONSE_TO_VIRUS_BY_HOST	-0.1697	-0.4832	0.9682	0.9895	1
REGULATION_OF_LYMPHOCYTE_MEDIATED_IMMUNITY	-0.1701	-0.5327	0.922	0.9789	1
REGULATION_OF_SPROUTING_ANGIOGENESIS	-0.1703	-0.5875	0.9503	0.9623	1
INTERLEUKIN_8_PRODUCTION	-0.1705	-0.5633	0.9665	0.97	1
REGULATION_OF_BLOOD_CIRCULATION	-0.1711	-0.6681	0.9778	0.921	1
DIVALENT_INORGANIC_CATION_HOMEOSTASIS	-0.1719	-0.6784	0.9224	0.9168	1
RESPIRATORY_ELECTRON_TRANSPORT_CHAIN	-0.1719	-0.597	0.7422	0.9591	1
REGULATION_OF_NEUROTRANSMITTER_RECEPTOR_ACTIVITY	-0.1727	-0.6056	0.9835	0.9562	1
REGULATION_OF_IMMUNE_RESPONSE	-0.1731	-0.626	0.8119	0.9457	1
HORMONE_TRANSPORT	-0.1733	-0.7863	0.941	0.842	1
NEGATIVE_REGULATION_OF_VASCULATURE_DEVELOPMENT	-0.1737	-0.6214	0.9551	0.9473	1
RETINA_MORPHOGENESIS_IN_CAMERA_TYPE_EYE	-0.1739	-0.6087	0.9757	0.9543	1
REGULATION_OF_RESPONSE_TO_FOOD	-0.1739	-0.5139	0.9913	0.9837	1
ATP_SYNTHESIS_COUPLED_ELECTRON_TRANSPORT	-0.1745	-0.5493	0.7859	0.9756	1
NEGATIVE_REGULATION_OF_NIK_NF_KAPPAB_SIGNALING	-0.1746	-0.5786	0.9574	0.965	1
MESENCHYMAL_CELL_PROLIFERATION	-0.1756	-0.5687	0.9899	0.9683	1
NEUROMUSCULAR_PROCESS_CONTROLLING_BALANCE	-0.1758	-0.6028	0.9856	0.9577	1
PROTEIN_KINASE_B_SIGNALING	-0.1765	-0.6953	0.8859	0.9053	1
REGULATION_OF_LONG_TERM_SYNAPTIC_POTENTIATION	-0.1767	-0.6301	0.9549	0.9439	1
NEGATIVE_REGULATION_OF_DELAYED_RECTIFIER_POTASSIUM_CHANNEL_ACTIVITY	-0.1767	-0.4313	0.9978	0.9958	1
MYOFIBRIL_ASSEMBLY	-0.1768	-0.5999	0.9641	0.9585	1
POSITIVE_REGULATION_OF_VASCULAR_ASSOCIATED_SMOOTH_MUSCLE_CELL_PROLIFERATION	-0.1769	-0.5492	0.9797	0.9755	1
CALCIUM_DEPENDENT_CELL_CELL_ADHESION_VIA_PLASMA_MEMBRANE_CELL_ADHESION_MOLECULES	-0.1774	-0.5206	0.9812	0.982	1
NEGATIVE_REGULATION_OF_MULTICELLULAR_ORGANISMAL_PROCESS	-0.1782	-0.736	0.8429	0.8781	1
METAL_ION_HOMEOSTASIS	-0.1785	-0.7488	0.8377	0.8695	1
PEPTIDE_HORMONE_SECRETION	-0.1786	-0.8102	0.8781	0.8257	1
SARCOPLASMIC_RETICULUM_CALCIUM_ION_TRANSPORT	-0.1787	-0.5961	0.9705	0.9591	1
CELL_CELL_ADHESION_VIA_PLASMA_MEMBRANE_ADHESION_MOLECULES	-0.1793	-0.6401	0.9293	0.9387	1
CD4_POSITIVE_OR_CD8_POSITIVE_ALPHA_BETA_T_CELL_LINEAGE_COMMITMENT	-0.1794	-0.452	0.984	0.9937	1
SMOOTH_MUSCLE_CELL_PROLIFERATION	-0.1796	-0.6244	0.9331	0.9461	1
T_CELL_MEDIATED_CYTOTOXICITY	-0.1797	-0.5025	0.9527	0.9859	1
CELLULAR_RESPONSE_TO_PEPTIDE_HORMONE_STIMULUS	-0.1802	-0.8315	0.7623	0.8084	1
REGULATION_OF_VASCULAR_ASSOCIATED_SMOOTH_MUSCLE_CELL_DIFFERENTIATION	-0.1802	-0.5074	0.9902	0.9847	1
GRANULOCYTE_DIFFERENTIATION	-0.1805	-0.5572	0.9551	0.9721	1
CELLULAR_AMIDE_METABOLIC_PROCESS	-0.1809	-1.0462	0.3633	0.6629	1
CELLULAR_RESPONSE_TO_HORMONE_STIMULUS	-0.1809	-0.8638	0.7286	0.7802	1
REGULATION_OF_VASCULAR_ASSOCIATED_SMOOTH_MUSCLE_CELL_PROLIFERATION	-0.181	-0.5863	0.9684	0.9621	1
CYCLIC_NUCLEOTIDE_MEDIATED_SIGNALING	-0.1819	-0.6809	0.9701	0.915	1
BLOOD_VESSEL_ENDOTHELIAL_CELL_MIGRATION	-0.1821	-0.6625	0.8981	0.9235	1
RESPONSE_TO_HORMONE	-0.1832	-0.8824	0.6659	0.7677	1
RESPONSE_TO_STEROID_HORMONE	-0.1832	-0.8507	0.7463	0.791	1
RESPONSE_TO_LIPID	-0.1832	-0.8005	0.7692	0.8307	1
REGULATION_OF_CELLULAR_AMINE_METABOLIC_PROCESS	-0.1834	-0.7671	0.6612	0.8575	1
REGULATION_OF_CELL_MIGRATION_INVOLVED_IN_SPROUTING_ANGIOGENESIS	-0.1835	-0.6099	0.9286	0.9538	1
SKELETAL_MUSCLE_CONTRACTION	-0.1842	-0.6247	0.961	0.9461	1
RESPONSE_TO_PEPTIDE	-0.1843	-0.8453	0.718	0.7961	1
REGULATION_OF_VASCULATURE_DEVELOPMENT	-0.1844	-0.673	0.873	0.9197	1
INTERLEUKIN_1_BETA_PRODUCTION	-0.1844	-0.5792	0.9325	0.9647	1
POSITIVE_REGULATION_OF_ALCOHOL_BIOSYNTHETIC_PROCESS	-0.1846	-0.5104	0.9922	0.9842	1
POSITIVE_REGULATION_OF_URINE_VOLUME	-0.1848	-0.4607	0.9958	0.9928	1
RESPONSE_TO_OXYGEN_CONTAINING_COMPOUND	-0.1849	-0.865	0.6923	0.7799	1
POSTSYNAPSE_ASSEMBLY	-0.185	-0.578	0.9708	0.9651	1
VASCULAR_ENDOTHELIAL_CELL_PROLIFERATION	-0.1853	-0.6013	0.9826	0.958	1
ANION_TRANSMEMBRANE_TRANSPORT	-0.1854	-0.9076	0.6851	0.7512	1
PEPTIDE_SECRETION	-0.1858	-0.8556	0.7582	0.7868	1
RESPONSE_TO_TUMOR_NECROSIS_FACTOR	-0.1858	-0.7645	0.7302	0.859	1
STRIATED_MUSCLE_CELL_APOPTOTIC_PROCESS	-0.1858	-0.679	0.9344	0.9166	1
NEGATIVE_REGULATION_OF_EPITHELIAL_CELL_DIFFERENTIATION	-0.186	-0.597	0.9717	0.9589	1
TRANSMEMBRANE_TRANSPORT	-0.1863	-0.9289	0.6236	0.7373	1
SERTOLI_CELL_DIFFERENTIATION	-0.1864	-0.5299	0.9799	0.9794	1
BEHAVIOR	-0.1865	-0.8187	0.8371	0.819	1
EATING_BEHAVIOR	-0.1866	-0.6096	0.9793	0.9538	1
REGULATION_OF_TISSUE_REMODELING	-0.1868	-0.6655	0.9354	0.922	1
STRIATED_MUSCLE_ADAPTATION	-0.1868	-0.6632	0.9576	0.9234	1
REGULATION_OF_CARDIAC_MUSCLE_CONTRACTION_BY_CALCIUM_ION_SIGNALING	-0.187	-0.5898	0.959	0.9621	1
ORGAN_GROWTH	-0.1871	-0.7248	0.8907	0.8868	1
SPROUTING_ANGIOGENESIS	-0.1871	-0.6649	0.8988	0.9223	1
POSITIVE_REGULATION_OF_LONG_TERM_SYNAPTIC_POTENTIATION	-0.1871	-0.5826	0.974	0.9635	1
NEGATIVE_REGULATION_OF_T_HELPER_CELL_DIFFERENTIATION	-0.1871	-0.4705	0.9861	0.9913	1
OXIDATIVE_PHOSPHORYLATION	-0.1874	-0.6658	0.7037	0.922	1
REGULATION_OF_HORMONE_SECRETION	-0.1875	-0.84	0.8475	0.8013	1
POSITIVE_REGULATION_OF_CATION_TRANSMEMBRANE_TRANSPORT	-0.1876	-0.7306	0.913	0.8825	1
POSITIVE_REGULATION_OF_NITRIC_OXIDE_METABOLIC_PROCESS	-0.1877	-0.5959	0.9354	0.9591	1
CELLULAR_RESPONSE_TO_PEPTIDE	-0.1878	-0.8494	0.7238	0.7926	1
MODULATION_OF_EXCITATORY_POSTSYNAPTIC_POTENTIAL	-0.1878	-0.6132	0.9761	0.9521	1
REGULATION_OF_LEUKOCYTE_MEDIATED_IMMUNITY	-0.1878	-0.5849	0.8657	0.9626	1
RESPONSE_TO_ORGANIC_CYCLIC_COMPOUND	-0.1881	-0.8785	0.6652	0.7708	1
ENDOPLASMIC_RETICULUM_MANNOSE_TRIMMING	-0.1882	-0.5655	0.9537	0.9697	1
GENE_SILENCING	-0.1887	-0.8977	0.7206	0.7566	1
CARDIAC_CELL_DEVELOPMENT	-0.1891	-0.7236	0.8945	0.888	1
POSITIVE_REGULATION_OF_IMMUNE_RESPONSE	-0.1892	-0.6887	0.7646	0.9095	1
REGULATION_OF_VASCULAR_ENDOTHELIAL_GROWTH_FACTOR_RECEPTOR_SIGNALING_PATHWAY	-0.1892	-0.5817	0.9403	0.964	1
ENDOTHELIAL_CELL_PROLIFERATION	-0.1899	-0.6787	0.8968	0.9166	1
RESPONSE_TO_INORGANIC_SUBSTANCE	-0.1902	-0.8936	0.6303	0.7599	1
LATERAL_SPROUTING_FROM_AN_EPITHELIUM	-0.1903	-0.4862	0.9877	0.9893	1
NEGATIVE_REGULATION_OF_PEPTIDE_SECRETION	-0.1904	-0.736	0.9168	0.8783	1
REGULATION_OF_ADAPTIVE_IMMUNE_RESPONSE	-0.1904	-0.5967	0.8767	0.9589	1
CIRCADIAN_SLEEP_WAKE_CYCLE_SLEEP	-0.1904	-0.5596	0.9882	0.9718	1
DETECTION_OF_ABIOTIC_STIMULUS	-0.1905	-0.7361	0.9199	0.8783	1
VASCULAR_ASSOCIATED_SMOOTH_MUSCLE_CONTRACTION	-0.1906	-0.5234	0.9691	0.9809	1
APOPTOTIC_CELL_CLEARANCE	-0.1908	-0.6147	0.9066	0.9516	1
CD4_POSITIVE_ALPHA_BETA_T_CELL_CYTOKINE_PRODUCTION	-0.1908	-0.4901	0.9685	0.9884	1
POSITIVE_REGULATION_OF_MUSCLE_TISSUE_DEVELOPMENT	-0.1913	-0.5891	0.9691	0.9617	1
NEGATIVE_REGULATION_OF_SYNAPTIC_TRANSMISSION	-0.1914	-0.6929	0.9656	0.9074	1
CD4_POSITIVE_ALPHA_BETA_T_CELL_DIFFERENTIATION	-0.1916	-0.5376	0.9118	0.9782	1
ENDOTHELIAL_CELL_MIGRATION	-0.1917	-0.7119	0.8302	0.8955	1
PLASMA_MEMBRANE_FUSION	-0.1917	-0.5485	0.9955	0.9757	1
REGULATION_OF_PEPTIDE_SECRETION	-0.1919	-0.8666	0.7202	0.7802	1
POSITIVE_REGULATION_OF_PHAGOCYTOSIS	-0.192	-0.5839	0.8775	0.963	1
REGULATION_OF_RESPONSE_TO_EXTERNAL_STIMULUS	-0.1921	-0.7702	0.7258	0.8554	1
T_CELL_MEDIATED_IMMUNITY	-0.1921	-0.5904	0.872	0.9618	1
REGULATION_OF_FEAR_RESPONSE	-0.1924	-0.4622	0.9977	0.9927	1
RESPONSE_TO_CHEMOKINE	-0.1925	-0.546	0.9093	0.9761	1
POSITIVE_REGULATION_OF_IMMUNE_SYSTEM_PROCESS	-0.1926	-0.6912	0.771	0.9078	1
CELLULAR_RESPONSE_TO_LITHIUM_ION	-0.1926	-0.5428	0.9751	0.9766	1
REGULATION_OF_BODY_FLUID_LEVELS	-0.1929	-0.8034	0.7205	0.8288	1
LUTEINIZATION	-0.1931	-0.4932	0.9917	0.9881	1
NEGATIVE_REGULATION_OF_SECRETION	-0.1932	-0.772	0.8581	0.8543	1
LEUKOCYTE_MEDIATED_CYTOTOXICITY	-0.1932	-0.5744	0.8732	0.9661	1
NEUROMUSCULAR_PROCESS	-0.1935	-0.7429	0.9284	0.8734	1
POSITIVE_REGULATION_OF_PEPTIDE_SECRETION	-0.1936	-0.833	0.7647	0.8075	1
CELLULAR_RESPONSE_TO_CADMIUM_ION	-0.1937	-0.584	0.9156	0.9631	1
REGULATION_OF_MULTI_ORGANISM_PROCESS	-0.1938	-0.6416	0.9456	0.9379	1
INSULIN_SECRETION	-0.1942	-0.8631	0.7354	0.7806	1
REACTIVE_NITROGEN_SPECIES_METABOLIC_PROCESS	-0.1945	-0.706	0.8407	0.8984	1
CD4_POSITIVE_ALPHA_BETA_T_CELL_ACTIVATION	-0.1949	-0.5725	0.8793	0.9665	1
POSITIVE_REGULATION_OF_RHO_PROTEIN_SIGNAL_TRANSDUCTION	-0.195	-0.5084	0.9577	0.9847	1
LOCOMOTORY_BEHAVIOR	-0.1951	-0.7924	0.872	0.837	1
CATION_TRANSPORT	-0.1952	-0.8932	0.6586	0.7599	1
RETINA_HOMEOSTASIS	-0.1952	-0.7301	0.8747	0.8829	1
MUSCLE_SYSTEM_PROCESS	-0.1953	-0.7996	0.7937	0.8315	1
SPERM_CAPACITATION	-0.1954	-0.5924	0.9671	0.9609	1
POSITIVE_REGULATION_OF_TRANSPORTER_ACTIVITY	-0.1957	-0.7652	0.8584	0.8589	1
SMOOTH_MUSCLE_CONTRACTION	-0.1961	-0.6491	0.9013	0.9337	1
POSITIVE_REGULATION_OF_CALCIUM_ION_TRANSMEMBRANE_TRANSPORTER_ACTIVITY	-0.1961	-0.6285	0.94	0.9447	1
POSITIVE_REGULATION_OF_MONOOXYGENASE_ACTIVITY	-0.1962	-0.6925	0.8975	0.9074	1
REGULATION_OF_HYPERSENSITIVITY	-0.1965	-0.4168	0.9938	0.9967	1
REGULATION_OF_DEFENSE_RESPONSE	-0.1968	-0.7678	0.706	0.8567	1
REGULATION_OF_IMMUNE_SYSTEM_PROCESS	-0.1968	-0.734	0.7434	0.8789	1
NEGATIVE_REGULATION_OF_ALCOHOL_BIOSYNTHETIC_PROCESS	-0.1968	-0.5458	0.9711	0.976	1
NEGATIVE_REGULATION_OF_ALPHA_BETA_T_CELL_DIFFERENTIATION	-0.1971	-0.5301	0.9576	0.9796	1
RHYTHMIC_BEHAVIOR	-0.1972	-0.6858	0.9623	0.9112	1
AMYLOID_FIBRIL_FORMATION	-0.1973	-0.6983	0.846	0.9044	1
MUSCLE_CELL_PROLIFERATION	-0.1976	-0.7119	0.8617	0.8956	1
AUTOPHAGOSOME_MATURATION	-0.198	-0.6883	0.8281	0.9096	1
RESPONSE_TO_INSULIN	-0.1983	-0.9071	0.6134	0.7516	1
POSITIVE_REGULATION_OF_MUSCLE_HYPERTROPHY	-0.1983	-0.6891	0.8566	0.9092	1
REGULATION_OF_CELLULAR_RESPIRATION	-0.1983	-0.6488	0.927	0.9338	1
POSITIVE_REGULATION_OF_SKELETAL_MUSCLE_TISSUE_DEVELOPMENT	-0.1987	-0.5838	0.9792	0.9629	1
ANIMAL_ORGAN_MATURATION	-0.1987	-0.5559	0.9715	0.9727	1
CELLULAR_GLUCOSE_HOMEOSTASIS	-0.1989	-0.8894	0.6879	0.7622	1
PHOTOTRANSDUCTION	-0.199	-0.7135	0.9057	0.8954	1
MULTICELLULAR_ORGANISMAL_HOMEOSTASIS	-0.1991	-0.863	0.6979	0.7805	1
SEROTONIN_SECRETION	-0.1991	-0.5116	0.9872	0.9839	1
PROTEIN_TARGETING	-0.1993	-1.0674	0.3624	0.6529	1
MUSCLE_CELL_APOPTOTIC_PROCESS	-0.1994	-0.7646	0.8389	0.8592	1
NEGATIVE_REGULATION_OF_CALCIUM_ION_TRANSPORT_INTO_CYTOSOL	-0.1994	-0.599	0.9421	0.9588	1
NEGATIVE_REGULATION_OF_VASCULAR_ASSOCIATED_SMOOTH_MUSCLE_CELL_PROLIFERATION	-0.1994	-0.5744	0.9614	0.9662	1
POSITIVE_REGULATION_OF_T_CELL_MEDIATED_CYTOTOXICITY	-0.1995	-0.5359	0.9462	0.9785	1
NEUTROPHIL_CHEMOTAXIS	-0.1999	-0.5896	0.8653	0.9621	1
MEMORY	-0.2003	-0.8066	0.8476	0.8276	1
URETER_DEVELOPMENT	-0.2003	-0.5545	0.9825	0.9732	1
RESPONSE_TO_INTERLEUKIN_7	-0.2007	-0.6685	0.8352	0.9209	1
REGULATION_OF_SMOOTH_MUSCLE_CELL_DIFFERENTIATION	-0.2008	-0.639	0.9464	0.9395	1
PHAGOLYSOSOME_ASSEMBLY	-0.2008	-0.5318	0.9437	0.979	1
NEGATIVE_REGULATION_OF_SIGNALING_RECEPTOR_ACTIVITY	-0.2009	-0.7723	0.8806	0.8544	1
INTERFERON_GAMMA_PRODUCTION	-0.2009	-0.5854	0.8641	0.9624	1
REGULATION_OF_HEART_RATE	-0.2012	-0.7452	0.8954	0.8719	1
REGULATION_OF_CALCIUM_ION_IMPORT	-0.2013	-0.6368	0.9251	0.9408	1
RESPONSE_TO_ESTROGEN	-0.2014	-0.7738	0.8766	0.8527	1
CALCIUM_ION_TRANSPORT_INTO_CYTOSOL	-0.2015	-0.7031	0.8701	0.901	1
REGULATION_OF_CATION_CHANNEL_ACTIVITY	-0.2017	-0.767	0.8133	0.8574	1
NEGATIVE_REGULATION_OF_INTERLEUKIN_8_PRODUCTION	-0.2018	-0.6145	0.9626	0.9516	1
NEGATIVE_REGULATION_OF_ION_TRANSPORT	-0.2019	-0.9004	0.6207	0.7568	1
PROTEIN_MATURATION	-0.202	-0.953	0.5361	0.7222	1
REGULATION_OF_TRANSMEMBRANE_TRANSPORT	-0.202	-0.8592	0.7117	0.7832	1
POSITIVE_REGULATION_OF_SMOOTH_MUSCLE_CELL_PROLIFERATION	-0.2021	-0.6883	0.8628	0.9094	1
CELL_MIGRATION_INVOLVED_IN_GASTRULATION	-0.2021	-0.5301	0.9874	0.9795	1
REGULATION_OF_CELL_PROLIFERATION_INVOLVED_IN_KIDNEY_DEVELOPMENT	-0.2022	-0.548	0.9761	0.9758	1
NATURAL_KILLER_CELL_DIFFERENTIATION	-0.2022	-0.5336	0.9571	0.9788	1
RESPONSE_TO_NITROGEN_COMPOUND	-0.2023	-0.9742	0.4978	0.7099	1
TRANSITION_METAL_ION_HOMEOSTASIS	-0.2023	-0.878	0.6217	0.7709	1
CELLULAR_RESPONSE_TO_CARBOHYDRATE_STIMULUS	-0.2028	-0.8971	0.6522	0.757	1
RESPONSE_TO_SALT_STRESS	-0.2028	-0.7162	0.8835	0.8942	1
REGULATION_OF_HEART_CONTRACTION	-0.2031	-0.7976	0.817	0.8331	1
POSITIVE_REGULATION_OF_PRODUCTION_OF_MIRNAS_INVOLVED_IN_GENE_SILENCING_BY_MIRNA	-0.2032	-0.5831	0.9586	0.9633	1
POSITIVE_REGULATION_OF_VASCULATURE_DEVELOPMENT	-0.2039	-0.6957	0.8313	0.9052	1
REGULATION_OF_CALCIUM_ION_TRANSMEMBRANE_TRANSPORTER_ACTIVITY	-0.2042	-0.7262	0.8392	0.8865	1
REGULATION_OF_T_HELPER_CELL_DIFFERENTIATION	-0.2042	-0.5388	0.9228	0.9779	1
NEGATIVE_REGULATION_OF_CATECHOLAMINE_SECRETION	-0.2042	-0.5133	0.9909	0.9838	1
MEMBRANE_REPOLARIZATION	-0.2043	-0.6789	0.9181	0.9166	1
NEGATIVE_REGULATION_OF_ORGANIC_ACID_TRANSPORT	-0.2043	-0.6155	0.9063	0.9511	1
CELL_DEATH_IN_RESPONSE_TO_HYDROGEN_PEROXIDE	-0.2044	-0.7115	0.8593	0.8953	1
RESPONSE_TO_ISCHEMIA	-0.2046	-0.7165	0.9006	0.8943	1
DNA_DEALKYLATION_INVOLVED_IN_DNA_REPAIR	-0.2048	-0.5264	0.9539	0.9806	1
POSITIVE_REGULATION_OF_IMMUNE_EFFECTOR_PROCESS	-0.205	-0.6525	0.8037	0.931	1
REGULATION_OF_CYTOPLASMIC_TRANSLATION	-0.2052	-0.6367	0.8934	0.9408	1
REGULATION_OF_ION_TRANSPORT	-0.2053	-0.9735	0.5132	0.7106	1
ENDOPLASMIC_RETICULUM_TO_GOLGI_VESICLE_MEDIATED_TRANSPORT	-0.2054	-1.0596	0.3752	0.6578	1
POSITIVE_REGULATION_OF_MACROPHAGE_ACTIVATION	-0.2055	-0.5344	0.9433	0.9791	1
NATURAL_KILLER_CELL_MEDIATED_IMMUNITY	-0.2056	-0.5598	0.8598	0.9719	1
ALPHA_BETA_T_CELL_ACTIVATION	-0.206	-0.6015	0.8323	0.958	1
REACTIVE_OXYGEN_SPECIES_BIOSYNTHETIC_PROCESS	-0.2061	-0.808	0.773	0.8276	1
PROTEIN_ADP_RIBOSYLATION	-0.2061	-0.7259	0.8229	0.8866	1
NEGATIVE_REGULATION_OF_PROTEIN_MATURATION	-0.2062	-0.6706	0.9162	0.9207	1
NEGATIVE_REGULATION_OF_LYASE_ACTIVITY	-0.2063	-0.6305	0.9583	0.9438	1
ER_NUCLEUS_SIGNALING_PATHWAY	-0.2067	-0.8383	0.6629	0.8037	1
LONG_TERM_SYNAPTIC_POTENTIATION	-0.2067	-0.7868	0.7974	0.8413	1
ION_HOMEOSTASIS	-0.2071	-0.8899	0.6601	0.7623	1
CATECHOLAMINE_SECRETION	-0.2072	-0.7228	0.9129	0.8884	1
REGULATION_OF_GRANULOCYTE_DIFFERENTIATION	-0.2074	-0.533	0.9715	0.9789	1
ALPHA_BETA_T_CELL_DIFFERENTIATION	-0.2075	-0.5978	0.8494	0.9591	1
T_HELPER_17_CELL_LINEAGE_COMMITMENT	-0.2077	-0.4601	0.9726	0.9926	1
ORGANIC_CYCLIC_COMPOUND_CATABOLIC_PROCESS	-0.2078	-1.2137	0.2004	0.5676	1
POSITIVE_REGULATION_OF_RECEPTOR_INTERNALIZATION	-0.208	-0.6616	0.9226	0.9242	1
REGULATION_OF_INOSITOL_PHOSPHATE_BIOSYNTHETIC_PROCESS	-0.208	-0.4715	0.9854	0.9912	1
NEGATIVE_REGULATION_OF_LEUKOCYTE_DEGRANULATION	-0.2081	-0.4218	0.9862	0.9967	1
CELL_FATE_SPECIFICATION	-0.2082	-0.7706	0.8889	0.8554	1
NEGATIVE_REGULATION_OF_PEPTIDE_HORMONE_SECRETION	-0.2082	-0.7201	0.9213	0.8907	1
REGULATION_OF_SECRETION	-0.2084	-0.9366	0.5578	0.733	1
PURINE_NUCLEOTIDE_TRANSPORT	-0.2084	-0.6727	0.8787	0.9197	1
POSITIVE_REGULATION_OF_ENDOCYTOSIS	-0.2087	-0.7956	0.74	0.8335	1
UBIQUINONE_METABOLIC_PROCESS	-0.2087	-0.5451	0.9327	0.9763	1
CELLULAR_ION_HOMEOSTASIS	-0.2089	-0.868	0.6772	0.7795	1
AV_NODE_CELL_TO_BUNDLE_OF_HIS_CELL_COMMUNICATION	-0.2089	-0.4774	0.9917	0.9905	1
CELLULAR_RESPONSE_TO_ORGANIC_CYCLIC_COMPOUND	-0.2091	-0.9513	0.532	0.7225	1
WOUND_HEALING	-0.2091	-0.8373	0.648	0.8042	1
PROTEIN_AUTOPROCESSING	-0.2091	-0.663	0.9299	0.9232	1
MUSCLE_CONTRACTION	-0.2092	-0.8239	0.7248	0.8146	1
ENDOCRINE_HORMONE_SECRETION	-0.2092	-0.7072	0.9133	0.8978	1
NEGATIVE_REGULATION_OF_HYDROLASE_ACTIVITY	-0.2093	-0.9586	0.5237	0.7176	1
PROTEIN_SULFATION	-0.2094	-0.5052	0.9893	0.985	1
NEGATIVE_REGULATION_OF_INNATE_IMMUNE_RESPONSE	-0.2095	-0.6801	0.7967	0.9159	1
NEGATIVE_REGULATION_OF_MYELOID_CELL_DIFFERENTIATION	-0.2096	-0.7212	0.8133	0.8901	1
GLOMERULAR_MESANGIAL_CELL_PROLIFERATION	-0.2097	-0.5246	0.972	0.9807	1
POSITIVE_REGULATION_OF_MAST_CELL_ACTIVATION	-0.2098	-0.5587	0.9462	0.9721	1
CALCINEURIN_MEDIATED_SIGNALING	-0.2104	-0.7117	0.8487	0.8954	1
RESPIRATORY_GASEOUS_EXCHANGE_BY_RESPIRATORY_SYSTEM	-0.2105	-0.7568	0.8242	0.8658	1
LONG_TERM_MEMORY	-0.2105	-0.6977	0.9196	0.9042	1
REGULATION_OF_EPITHELIAL_CELL_MIGRATION	-0.2106	-0.8139	0.7021	0.823	1
POSITIVE_REGULATION_OF_HORMONE_SECRETION	-0.2107	-0.8984	0.6634	0.7573	1
RHODOPSIN_MEDIATED_SIGNALING_PATHWAY	-0.2107	-0.7026	0.8936	0.9011	1
MITOCHONDRIAL_ELECTRON_TRANSPORT_UBIQUINOL_TO_CYTOCHROME_C	-0.2108	-0.4883	0.9468	0.9888	1
REGULATION_OF_RELEASE_OF_SEQUESTERED_CALCIUM_ION_INTO_CYTOSOL	-0.211	-0.7249	0.8379	0.8868	1
NEGATIVE_REGULATION_OF_LYMPHOCYTE_DIFFERENTIATION	-0.2111	-0.6534	0.8706	0.9302	1
NEGATIVE_REGULATION_OF_FIBROBLAST_GROWTH_FACTOR_RECEPTOR_SIGNALING_PATHWAY	-0.2112	-0.5656	0.9579	0.9699	1
POSITIVE_REGULATION_OF_SYNAPTIC_TRANSMISSION	-0.2114	-0.8198	0.7666	0.8184	1
ORGANONITROGEN_COMPOUND_CATABOLIC_PROCESS	-0.2115	-1.1414	0.2354	0.6082	1
DENDRITIC_CELL_DIFFERENTIATION	-0.2115	-0.5875	0.8864	0.9624	1
REGULATION_OF_RESPONSE_TO_OXIDATIVE_STRESS	-0.2116	-0.9292	0.5729	0.737	1
POSITIVE_REGULATION_OF_PROTEIN_DEACETYLATION	-0.2116	-0.7005	0.8753	0.9026	1
MACROPHAGE_ACTIVATION	-0.2118	-0.6468	0.8206	0.9348	1
CELLULAR_RESPONSE_TO_NITROGEN_COMPOUND	-0.2119	-0.9536	0.5315	0.7217	1
CYTOSOLIC_CALCIUM_ION_TRANSPORT	-0.2119	-0.7604	0.7953	0.8627	1
PHOTOTRANSDUCTION_VISIBLE_LIGHT	-0.212	-0.7121	0.8805	0.8955	1
CELLULAR_RESPONSE_TO_STEROID_HORMONE_STIMULUS	-0.2121	-0.9713	0.502	0.7117	1
GLYCEROLIPID_METABOLIC_PROCESS	-0.2121	-0.9672	0.5	0.7155	1
CYTOKINE_MEDIATED_SIGNALING_PATHWAY	-0.2121	-0.8027	0.6585	0.8289	1
NEGATIVE_REGULATION_OF_I_KAPPAB_KINASE_NF_KAPPAB_SIGNALING	-0.2121	-0.7335	0.8294	0.8792	1
ACTIVATION_OF_PROTEIN_KINASE_B_ACTIVITY	-0.2124	-0.7273	0.8296	0.8857	1
MODULATION_BY_HOST_OF_VIRAL_GENOME_REPLICATION	-0.2125	-0.6922	0.8577	0.9074	1
MITOCHONDRIAL_CALCIUM_ION_HOMEOSTASIS	-0.2125	-0.6676	0.8891	0.9209	1
ENDOTHELIAL_CELL_DEVELOPMENT	-0.2127	-0.7116	0.793	0.8953	1
ACTIVATION_OF_PROTEIN_KINASE_A_ACTIVITY	-0.2127	-0.6074	0.9335	0.9549	1
REGULATION_OF_METAL_ION_TRANSPORT	-0.2128	-0.7884	0.7676	0.84	1
COMMISSURAL_NEURON_AXON_GUIDANCE	-0.2128	-0.5373	0.9657	0.978	1
DETECTION_OF_LIGHT_STIMULUS	-0.2129	-0.762	0.8594	0.8613	1
IMMUNE_EFFECTOR_PROCESS	-0.213	-0.8274	0.627	0.8115	1
CELLULAR_RESPONSE_TO_MOLECULE_OF_BACTERIAL_ORIGIN	-0.2134	-0.7374	0.7276	0.8774	1
POSITIVE_REGULATION_OF_CELL_CELL_ADHESION	-0.2135	-0.6686	0.7748	0.9209	1
REGULATION_OF_TOLERANCE_INDUCTION	-0.2135	-0.5182	0.9343	0.9824	1
CELLULAR_RESPONSE_TO_OXYGEN_CONTAINING_COMPOUND	-0.2138	-0.9578	0.5132	0.7174	1
NEGATIVE_REGULATION_OF_VOLTAGE_GATED_POTASSIUM_CHANNEL_ACTIVITY	-0.2138	-0.5573	0.9653	0.9722	1
RESPONSE_TO_CALCIUM_ION	-0.214	-0.8734	0.643	0.7756	1
REGULATION_OF_DELAYED_RECTIFIER_POTASSIUM_CHANNEL_ACTIVITY	-0.214	-0.6053	0.9557	0.9562	1
MAINTENANCE_OF_LOCATION	-0.2141	-0.9163	0.5653	0.7447	1
REGULATION_OF_ANION_TRANSPORT	-0.2142	-1.0767	0.2876	0.6456	1
REGULATION_OF_POSTSYNAPTIC_MEMBRANE_POTENTIAL	-0.2142	-0.7975	0.8148	0.833	1
RESPONSE_TO_AUDITORY_STIMULUS	-0.2145	-0.6518	0.9351	0.9314	1
NEGATIVE_REGULATION_OF_GLIOGENESIS	-0.2147	-0.7254	0.9095	0.8872	1
CYTOKINE_PRODUCTION_INVOLVED_IN_IMMUNE_RESPONSE	-0.2148	-0.6692	0.8156	0.9214	1
RESPONSE_TO_KETONE	-0.2149	-0.9201	0.5678	0.7426	1
RESPONSE_TO_CATECHOLAMINE	-0.2149	-0.849	0.7382	0.7928	1
HOMOPHILIC_CELL_ADHESION_VIA_PLASMA_MEMBRANE_ADHESION_MOLECULES	-0.2149	-0.6761	0.8326	0.9182	1
REGULATION_OF_ALPHA_BETA_T_CELL_ACTIVATION	-0.215	-0.6054	0.836	0.9563	1
REGULATION_OF_NEUROTRANSMITTER_LEVELS	-0.2152	-0.922	0.605	0.742	1
CALCIUM_ION_TRANSPORT	-0.2152	-0.8434	0.686	0.7985	1
CIRCADIAN_SLEEP_WAKE_CYCLE	-0.2152	-0.6719	0.9513	0.9202	1
RESPONSE_TO_ENDOGENOUS_STIMULUS	-0.2153	-0.9874	0.4814	0.7008	1
POSITIVE_REGULATION_OF_PROTEIN_KINASE_B_SIGNALING	-0.2155	-0.7973	0.7119	0.8331	1
REGULATION_OF_OSTEOCLAST_DIFFERENTIATION	-0.2155	-0.6426	0.8444	0.9373	1
NEGATIVE_REGULATION_OF_HEMATOPOIETIC_PROGENITOR_CELL_DIFFERENTIATION	-0.2156	-0.5933	0.9392	0.9604	1
POSITIVE_REGULATION_OF_EPITHELIAL_CELL_PROLIFERATION	-0.2157	-0.8244	0.722	0.8142	1
CELL_ADHESION_MOLECULE_PRODUCTION	-0.2157	-0.6391	0.9091	0.9396	1
MUSCLE_CELL_DEVELOPMENT	-0.2158	-0.8671	0.6512	0.7802	1
REGULATION_OF_EXECUTION_PHASE_OF_APOPTOSIS	-0.2158	-0.7028	0.8868	0.901	1
NEGATIVE_REGULATION_OF_VIRAL_PROCESS	-0.2159	-0.709	0.7806	0.8962	1
STRESS_INDUCED_PREMATURE_SENESCENCE	-0.2159	-0.5192	0.9827	0.9825	1
REGULATION_OF_VENTRICULAR_CARDIAC_MUSCLE_CELL_MEMBRANE_REPOLARIZATION	-0.2161	-0.6226	0.9559	0.9465	1
REGULATION_OF_CALCIUM_ION_TRANSMEMBRANE_TRANSPORT	-0.2162	-0.8	0.7443	0.8312	1
CELLULAR_RESPONSE_TO_INSULIN_STIMULUS	-0.2164	-0.9714	0.485	0.7119	1
RIBONUCLEOSIDE_DIPHOSPHATE_BIOSYNTHETIC_PROCESS	-0.2164	-0.472	0.9874	0.9914	1
NEGATIVE_REGULATION_OF_MESENCHYMAL_CELL_PROLIFERATION	-0.2167	-0.4681	0.9941	0.9917	1
POSITIVE_REGULATION_OF_REACTIVE_OXYGEN_SPECIES_METABOLIC_PROCESS	-0.2168	-0.7801	0.751	0.8472	1
REGULATION_OF_TRANSPORTER_ACTIVITY	-0.2169	-0.8874	0.6344	0.7643	1
ORGANISM_EMERGENCE_FROM_PROTECTIVE_STRUCTURE	-0.2169	-0.6669	0.9214	0.9208	1
POSITIVE_REGULATION_OF_PHOSPHATASE_ACTIVITY	-0.2172	-0.6551	0.8601	0.9288	1
FUSION_OF_SPERM_TO_EGG_PLASMA_MEMBRANE_INVOLVED_IN_SINGLE_FERTILIZATION	-0.2176	-0.5971	0.9754	0.9591	1
ESTABLISHMENT_OF_ENDOTHELIAL_BARRIER	-0.2177	-0.675	0.8272	0.9185	1
REGULATION_OF_MESENCHYMAL_CELL_PROLIFERATION	-0.2177	-0.6691	0.9276	0.921	1
GLANDULAR_EPITHELIAL_CELL_DIFFERENTIATION	-0.2179	-0.785	0.8468	0.8435	1
TYROSINE_PHOSPHORYLATION_OF_STAT_PROTEIN	-0.2179	-0.7293	0.8124	0.8838	1
RESPONSE_TO_WOUNDING	-0.2181	-0.8824	0.6033	0.7676	1
CAMP_MEDIATED_SIGNALING	-0.2181	-0.8023	0.8192	0.8286	1
MONONUCLEAR_CELL_MIGRATION	-0.2182	-0.6631	0.7935	0.9233	1
GALACTOSE_METABOLIC_PROCESS	-0.2182	-0.613	0.9378	0.9521	1
CELLULAR_TRANSITION_METAL_ION_HOMEOSTASIS	-0.2184	-0.9071	0.5551	0.7514	1
REGULATION_OF_FAT_CELL_DIFFERENTIATION	-0.2184	-0.8766	0.6639	0.7724	1
POSITIVE_REGULATION_OF_CALCIUM_ION_TRANSMEMBRANE_TRANSPORT	-0.2184	-0.7388	0.8337	0.876	1
REGULATION_OF_MONOOXYGENASE_ACTIVITY	-0.2187	-0.8392	0.7324	0.8025	1
POSITIVE_REGULATION_OF_INSULIN_SECRETION	-0.2188	-0.8825	0.6879	0.7679	1
REGULATION_OF_REACTIVE_OXYGEN_SPECIES_METABOLIC_PROCESS	-0.2189	-0.9169	0.5632	0.7452	1
NEGATIVE_REGULATION_OF_LOCOMOTION	-0.2189	-0.8334	0.6804	0.8074	1
MALATE_METABOLIC_PROCESS	-0.2189	-0.5131	0.9673	0.9837	1
REGULATION_OF_PRODUCTION_OF_SMALL_RNA_INVOLVED_IN_GENE_SILENCING_BY_RNA	-0.2192	-0.7519	0.8366	0.8676	1
POSITIVE_REGULATION_OF_HISTONE_DEACETYLATION	-0.2192	-0.6967	0.8689	0.9046	1
CARBOHYDRATE_METABOLIC_PROCESS	-0.2193	-1.1061	0.2661	0.6335	1
HORMONE_MEDIATED_SIGNALING_PATHWAY	-0.2193	-0.9985	0.457	0.6948	1
WATER_HOMEOSTASIS	-0.2197	-0.8137	0.7758	0.823	1
NEGATIVE_REGULATION_OF_FAT_CELL_DIFFERENTIATION	-0.2197	-0.7369	0.8641	0.8779	1
NEUTROPHIL_MIGRATION	-0.2198	-0.6592	0.8151	0.926	1
NEGATIVE_REGULATION_OF_DEVELOPMENTAL_PROCESS	-0.2199	-0.9211	0.5851	0.7425	1
TUMOR_NECROSIS_FACTOR_SUPERFAMILY_CYTOKINE_PRODUCTION	-0.2199	-0.7147	0.7674	0.8945	1
VESICLE_TARGETING_TO_FROM_OR_WITHIN_GOLGI	-0.2202	-1.0053	0.446	0.6924	1
REGULATION_OF_BEHAVIOR	-0.2202	-0.768	0.8533	0.8567	1
POSITIVE_REGULATION_OF_VASCULAR_ENDOTHELIAL_GROWTH_FACTOR_RECEPTOR_SIGNALING_PATHWAY	-0.2202	-0.6081	0.9427	0.9545	1
POSITIVE_REGULATION_OF_TOLERANCE_INDUCTION	-0.2202	-0.478	0.9708	0.9905	1
CYTOKINE_PRODUCTION	-0.2205	-0.8225	0.6495	0.8159	1
POSITIVE_REGULATION_OF_RESPONSE_TO_EXTERNAL_STIMULUS	-0.2207	-0.8193	0.6568	0.8184	1
MAMMARY_GLAND_DUCT_MORPHOGENESIS	-0.2207	-0.6823	0.9107	0.9145	1
ICOSANOID_SECRETION	-0.221	-0.7321	0.8837	0.881	1
BONE_GROWTH	-0.2211	-0.6714	0.9137	0.9201	1
BRANCHING_INVOLVED_IN_MAMMARY_GLAND_DUCT_MORPHOGENESIS	-0.2213	-0.6699	0.9223	0.921	1
CELL_CELL_JUNCTION_MAINTENANCE	-0.2213	-0.5378	0.9581	0.9782	1
NEGATIVE_REGULATION_OF_MUSCLE_CONTRACTION	-0.2214	-0.6363	0.9208	0.9404	1
KERATINIZATION	-0.2219	-0.6697	0.8676	0.921	1
INTERLEUKIN_6_MEDIATED_SIGNALING_PATHWAY	-0.2221	-0.7211	0.8842	0.89	1
RESPONSE_TO_INTERLEUKIN_1	-0.2223	-0.9087	0.5685	0.7503	1
CHAPERONE_MEDIATED_PROTEIN_COMPLEX_ASSEMBLY	-0.2223	-0.7687	0.7224	0.8561	1
RECEPTOR_SIGNALING_PATHWAY_VIA_STAT	-0.2225	-0.8283	0.681	0.8111	1
REGULATION_OF_ANION_TRANSMEMBRANE_TRANSPORT	-0.2226	-0.9306	0.5578	0.7358	1
PROTEIN_STABILIZATION	-0.2227	-1.0548	0.3933	0.6597	1
TISSUE_REMODELING	-0.2227	-0.7817	0.752	0.8463	1
REGULATION_OF_ANIMAL_ORGAN_FORMATION	-0.2228	-0.6914	0.9286	0.908	1
DEFENSE_RESPONSE_TO_VIRUS	-0.223	-0.8173	0.6413	0.8193	1
CELLULAR_RESPONSE_TO_LIPID	-0.2231	-0.965	0.4878	0.7159	1
LIPOPROTEIN_METABOLIC_PROCESS	-0.2231	-0.9559	0.5058	0.7185	1
PROSTATE_GLAND_DEVELOPMENT	-0.2231	-0.7228	0.8621	0.8883	1
MACROPHAGE_ACTIVATION_INVOLVED_IN_IMMUNE_RESPONSE	-0.2232	-0.5651	0.9245	0.9698	1
CATION_TRANSMEMBRANE_TRANSPORT	-0.2233	-0.9969	0.464	0.6951	1
NEURON_CELL_CELL_ADHESION	-0.2233	-0.6252	0.9443	0.9461	1
PROTEIN_TRANSMEMBRANE_IMPORT_INTO_INTRACELLULAR_ORGANELLE	-0.2235	-0.6949	0.7475	0.9057	1
POSITIVE_REGULATION_OF_SUBSTRATE_ADHESION_DEPENDENT_CELL_SPREADING	-0.2237	-0.8228	0.7174	0.8156	1
CELL_REDOX_HOMEOSTASIS	-0.2237	-0.7979	0.6827	0.8329	1
POSITIVE_REGULATION_OF_ACUTE_INFLAMMATORY_RESPONSE	-0.2237	-0.598	0.8879	0.9593	1
POSITIVE_REGULATION_OF_STRIATED_MUSCLE_CONTRACTION	-0.2237	-0.5887	0.9558	0.9619	1
NEGATIVE_REGULATION_OF_GLUCOSE_IMPORT	-0.2238	-0.6092	0.9395	0.9541	1
NEUROFILAMENT_CYTOSKELETON_ORGANIZATION	-0.2239	-0.526	0.9708	0.9804	1
SIGNAL_RELEASE	-0.224	-0.9873	0.4736	0.7008	1
[truncated: 5,262 more rows]
