# Supplementary material for: A novel NHEJ gene signature based model for risk stratification and prognosis prediction in hepatocellular carcinoma
Source: Cancer Cell Int. 2023 Apr 4;23:59. doi: 10.1186/s12935-023-02907-9 (PMC10071660; doi:10.1186/s12935-023-02907-9)
Supplement: Supplementary file 3 — Additional file 3: Table S5. Gene set enrichment analysis between the high- and low-risk subgroups in GEO validation cohort. [file 12935_2023_2907_MOESM3_ESM.xlsx]

## Sheet: KEGG
Additional file 3 Table S5. Gene set enrichment analysis between the high- and low-risk subgroups in GEO validation cohort	Table S5 Gene set enrichment analysis between the high- and low-risk subgroups in GEO validation cohort	Table S5 Gene set enrichment analysis between the high- and low-risk subgroups in GEO validation cohort	Table S5 Gene set enrichment analysis between the high- and low-risk subgroups in GEO validation cohort	Table S5 Gene set enrichment analysis between the high- and low-risk subgroups in GEO validation cohort	Table S5 Gene set enrichment analysis between the high- and low-risk subgroups in GEO validation cohort	Table S5 Gene set enrichment analysis between the high- and low-risk subgroups in GEO validation cohort	Table S5 Gene set enrichment analysis between the high- and low-risk subgroups in GEO validation cohort	Table S5 Gene set enrichment analysis between the high- and low-risk subgroups in GEO validation cohort	Table S5 Gene set enrichment analysis between the high- and low-risk subgroups in GEO validation cohort	Table S5 Gene set enrichment analysis between the high- and low-risk subgroups in GEO validation cohort	Table S5 Gene set enrichment analysis between the high- and low-risk subgroups in GEO validation cohort	Table S5 Gene set enrichment analysis between the high- and low-risk subgroups in GEO validation cohort	Table S5 Gene set enrichment analysis between the high- and low-risk subgroups in GEO validation cohort	Table S5 Gene set enrichment analysis between the high- and low-risk subgroups in GEO validation cohort	Table S5 Gene set enrichment analysis between the high- and low-risk subgroups in GEO validation cohort	Table S5 Gene set enrichment analysis between the high- and low-risk subgroups in GEO validation cohort	Table S5 Gene set enrichment analysis between the high- and low-risk subgroups in GEO validation cohort	Table S5 Gene set enrichment analysis between the high- and low-risk subgroups in GEO validation cohort	Table S5 Gene set enrichment analysis between the high- and low-risk subgroups in GEO validation cohort	Table S5 Gene set enrichment analysis between the high- and low-risk subgroups in GEO validation cohort	Table S5 Gene set enrichment analysis between the high- and low-risk subgroups in GEO validation cohort	Table S5 Gene set enrichment analysis between the high- and low-risk subgroups in GEO validation cohort	Table S5 Gene set enrichment analysis between the high- and low-risk subgroups in GEO validation cohort	Table S5 Gene set enrichment analysis between the high- and low-risk subgroups in GEO validation cohort	Table S5 Gene set enrichment analysis between the high- and low-risk subgroups in GEO validation cohort	Table S5 Gene set enrichment analysis between the high- and low-risk subgroups in GEO validation cohort	Table S5 Gene set enrichment analysis between the high- and low-risk subgroups in GEO validation cohort	Table S5 Gene set enrichment analysis between the high- and low-risk subgroups in GEO validation cohort	Table S5 Gene set enrichment analysis between the high- and low-risk subgroups in GEO validation cohort	Table S5 Gene set enrichment analysis between the high- and low-risk subgroups in GEO validation cohort	Table S5 Gene set enrichment analysis between the high- and low-risk subgroups in GEO validation cohort	Table S5 Gene set enrichment analysis between the high- and low-risk subgroups in GEO validation cohort	Table S5 Gene set enrichment analysis between the high- and low-risk subgroups in GEO validation cohort	Table S5 Gene set enrichment analysis between the high- and low-risk subgroups in GEO validation cohort	Table S5 Gene set enrichment analysis between the high- and low-risk subgroups in GEO validation cohort	Table S5 Gene set enrichment analysis between the high- and low-risk subgroups in GEO validation cohort	Table S5 Gene set enrichment analysis between the high- and low-risk subgroups in GEO validation cohort	Table S5 Gene set enrichment analysis between the high- and low-risk subgroups in GEO validation cohort	Table S5 Gene set enrichment analysis between the high- and low-risk subgroups in GEO validation cohort	Table S5 Gene set enrichment analysis between the high- and low-risk subgroups in GEO validation cohort	Table S5 Gene set enrichment analysis between the high- and low-risk subgroups in GEO validation cohort	Table S5 Gene set enrichment analysis between the high- and low-risk subgroups in GEO validation cohort	Table S5 Gene set enrichment analysis between the high- and low-risk subgroups in GEO validation cohort	Table S5 Gene set enrichment analysis between the high- and low-risk subgroups in GEO validation cohort	Table S5 Gene set enrichment analysis between the high- and low-risk subgroups in GEO validation cohort	Table S5 Gene set enrichment analysis between the high- and low-risk subgroups in GEO validation cohort	Table S5 Gene set enrichment analysis between the high- and low-risk subgroups in GEO validation cohort	Table S5 Gene set enrichment analysis between the high- and low-risk subgroups in GEO validation cohort	Table S5 Gene set enrichment analysis between the high- and low-risk subgroups in GEO validation cohort
Term	ES	NES	pvalue	FDR	FWER
LINOLEIC_ACID_METABOLISM	0.7135	1.9588	0	0.0075	0.054
DRUG_METABOLISM_CYTOCHROME_P450	0.7929	1.9675	0	0.0083	0.052
FATTY_ACID_METABOLISM	0.8283	1.9704	0	0.0093	0.049
BETA_ALANINE_METABOLISM	0.7526	1.9089	0.002	0.0098	0.093
VALINE_LEUCINE_AND_ISOLEUCINE_DEGRADATION	0.76	1.9173	0.006	0.0098	0.083
PEROXISOME	0.6538	1.89	0.004	0.0104	0.113
METABOLISM_OF_XENOBIOTICS_BY_CYTOCHROME_P450	0.7489	1.8984	0	0.0105	0.108
PRIMARY_BILE_ACID_BIOSYNTHESIS	0.9223	1.9181	0	0.0109	0.082
PPAR_SIGNALING_PATHWAY	0.6536	1.9717	0.002	0.0113	0.048
RETINOL_METABOLISM	0.8294	1.9854	0.002	0.0132	0.043
BUTANOATE_METABOLISM	0.7057	1.8595	0.004	0.0134	0.161
TYROSINE_METABOLISM	0.6341	1.8459	0.002	0.0138	0.189
GLYCINE_SERINE_AND_THREONINE_METABOLISM	0.8251	1.8514	0.0021	0.0139	0.18
STEROID_HORMONE_BIOSYNTHESIS	0.7584	1.8603	0.004	0.0142	0.16
TRYPTOPHAN_METABOLISM	0.7675	2.0097	0.002	0.0145	0.033
HISTIDINE_METABOLISM	0.6189	1.7904	0.01	0.0234	0.277
CELL_CYCLE	-0.69	-2.1426	0	0.0256	0.01
COMPLEMENT_AND_COAGULATION_CASCADES	0.8072	2.0189	0.0041	0.0261	0.029
HOMOLOGOUS_RECOMBINATION	-0.769	-2.0728	0	0.0293	0.024
PROPANOATE_METABOLISM	0.6694	1.7416	0.0167	0.0351	0.375
SPLICEOSOME	-0.5149	-1.9357	0.008	0.037	0.073
DNA_REPLICATION	-0.8487	-1.952	0	0.0383	0.062
PHENYLALANINE_METABOLISM	0.646	1.721	0.006	0.0398	0.419
MISMATCH_REPAIR	-0.7485	-1.9006	0.002	0.0435	0.095
NUCLEOTIDE_EXCISION_REPAIR	-0.6139	-1.9694	0	0.0437	0.053
RNA_DEGRADATION	-0.5129	-1.8868	0.002	0.0474	0.112
DRUG_METABOLISM_OTHER_ENZYMES	0.6633	1.6948	0.0302	0.0475	0.485
LIMONENE_AND_PINENE_DEGRADATION	0.8074	1.6837	0.008	0.0508	0.518
STARCH_AND_SUCROSE_METABOLISM	0.593	1.6595	0.0382	0.0541	0.575
ARGININE_AND_PROLINE_METABOLISM	0.5276	1.661	0.0303	0.0558	0.567
ARACHIDONIC_ACID_METABOLISM	0.496	1.6641	0.0266	0.0562	0.556
ALANINE_ASPARTATE_AND_GLUTAMATE_METABOLISM	0.5638	1.637	0.0364	0.0596	0.625
PYRUVATE_METABOLISM	0.5178	1.6373	0.0446	0.0619	0.624
BASE_EXCISION_REPAIR	-0.5981	-1.8345	0.002	0.0704	0.185
PORPHYRIN_AND_CHLOROPHYLL_METABOLISM	0.6566	1.6033	0.0479	0.0736	0.698
GLYCOLYSIS_GLUCONEOGENESIS	0.4427	1.5719	0.0319	0.0856	0.757
ASCORBATE_AND_ALDARATE_METABOLISM	0.821	1.5764	0.0269	0.086	0.749
PENTOSE_AND_GLUCURONATE_INTERCONVERSIONS	0.7617	1.5636	0.0452	0.0877	0.771
OOCYTE_MEIOSIS	-0.4677	-1.7991	0.0065	0.0937	0.258
NON_HOMOLOGOUS_END_JOINING	-0.6924	-1.771	0.002	0.0948	0.312
GLYOXYLATE_AND_DICARBOXYLATE_METABOLISM	0.5346	1.5418	0.0697	0.0966	0.807
UBIQUITIN_MEDIATED_PROTEOLYSIS	-0.4527	-1.774	0.0041	0.1007	0.309
ABC_TRANSPORTERS	0.4658	1.5162	0.0419	0.1099	0.844
VASOPRESSIN_REGULATED_WATER_REABSORPTION	-0.4973	-1.774	0.0062	0.1107	0.309
CYSTEINE_AND_METHIONINE_METABOLISM	0.4246	1.4942	0.0601	0.1214	0.872
PURINE_METABOLISM	-0.41	-1.7181	0.002	0.1314	0.424
PYRIMIDINE_METABOLISM	-0.467	-1.7227	0.0198	0.135	0.419
ADIPOCYTOKINE_SIGNALING_PATHWAY	0.3808	1.4334	0.0536	0.1524	0.925
NITROGEN_METABOLISM	0.4686	1.4335	0.0595	0.1566	0.925
LYSINE_DEGRADATION	0.4727	1.4372	0.1136	0.1587	0.924
GLYCOSYLPHOSPHATIDYLINOSITOL_GPI_ANCHOR_BIOSYNTHESIS	-0.5491	-1.6763	0.0217	0.1757	0.522
P53_SIGNALING_PATHWAY	-0.4842	-1.6618	0.0125	0.1834	0.546
PATHOGENIC_ESCHERICHIA_COLI_INFECTION	-0.4622	-1.6492	0.0179	0.1918	0.578
SMALL_CELL_LUNG_CANCER	-0.4841	-1.6407	0.0143	0.1944	0.599
CHRONIC_MYELOID_LEUKEMIA	-0.4754	-1.6277	0.0262	0.2014	0.626
BLADDER_CANCER	-0.5077	-1.6121	0.0118	0.2036	0.667
PROGESTERONE_MEDIATED_OOCYTE_MATURATION	-0.4736	-1.6185	0.0192	0.2041	0.647
RENIN_ANGIOTENSIN_SYSTEM	0.4918	1.3526	0.1301	0.2175	0.973
SPHINGOLIPID_METABOLISM	-0.4887	-1.5875	0.026	0.2225	0.725
ENDOCYTOSIS	-0.4027	-1.5923	0.0189	0.225	0.713
FOLATE_BIOSYNTHESIS	0.562	1.2989	0.1916	0.2623	0.991
RNA_POLYMERASE	-0.5087	-1.557	0.0724	0.2626	0.773
NON_SMALL_CELL_LUNG_CANCER	-0.444	-1.5369	0.0365	0.2769	0.804
FC_GAMMA_R_MEDIATED_PHAGOCYTOSIS	-0.4868	-1.537	0.0709	0.2878	0.804
RENAL_CELL_CARCINOMA	-0.4597	-1.524	0.0494	0.2886	0.822
PROXIMAL_TUBULE_BICARBONATE_RECLAMATION	0.4113	1.229	0.1996	0.3076	0.996
BIOSYNTHESIS_OF_UNSATURATED_FATTY_ACIDS	0.4745	1.22	0.2573	0.3107	0.996
MATURITY_ONSET_DIABETES_OF_THE_YOUNG	0.4599	1.2293	0.2196	0.3149	0.996
TAURINE_AND_HYPOTAURINE_METABOLISM	0.4859	1.2407	0.1931	0.3183	0.996
CITRATE_CYCLE_TCA_CYCLE	0.4244	1.233	0.2976	0.3187	0.996
PANCREATIC_CANCER	-0.4491	-1.4986	0.0572	0.3234	0.853
PATHWAYS_IN_CANCER	-0.3833	-1.4534	0.066	0.4001	0.907
INOSITOL_PHOSPHATE_METABOLISM	-0.4419	-1.4205	0.1022	0.4296	0.931
GLYCOSAMINOGLYCAN_BIOSYNTHESIS_KERATAN_SULFATE	-0.5523	-1.4328	0.0938	0.4299	0.921
REGULATION_OF_ACTIN_CYTOSKELETON	-0.3627	-1.4215	0.0907	0.4409	0.931
ADHERENS_JUNCTION	-0.3661	-1.3267	0.1429	0.4537	0.988
COLORECTAL_CANCER	-0.3841	-1.3319	0.1359	0.4543	0.985
GLYCEROLIPID_METABOLISM	0.2955	1.0596	0.3527	0.4562	1
ALPHA_LINOLENIC_ACID_METABOLISM	0.3926	1.0895	0.337	0.4575	1
ERBB_SIGNALING_PATHWAY	-0.3653	-1.3517	0.1006	0.4595	0.982
ECM_RECEPTOR_INTERACTION	-0.4368	-1.3173	0.2115	0.4606	0.988
GLYCOSAMINOGLYCAN_BIOSYNTHESIS_HEPARAN_SULFATE	-0.4321	-1.3619	0.1116	0.4612	0.98
WNT_SIGNALING_PATHWAY	-0.3475	-1.333	0.1231	0.4628	0.985
PRION_DISEASES	0.3421	1.0693	0.3676	0.4634	1
GLYCOSPHINGOLIPID_BIOSYNTHESIS_LACTO_AND_NEOLACTO_SERIES	-0.471	-1.3668	0.1255	0.4639	0.978
PANTOTHENATE_AND_COA_BIOSYNTHESIS	0.3931	1.0608	0.3686	0.4644	1
O_GLYCAN_BIOSYNTHESIS	-0.4933	-1.3545	0.1242	0.4652	0.981
N_GLYCAN_BIOSYNTHESIS	-0.3557	-1.337	0.1574	0.4655	0.984
ONE_CARBON_POOL_BY_FOLATE	0.361	1.075	0.3673	0.4661	1
GAP_JUNCTION	-0.3891	-1.3421	0.1484	0.467	0.983
VIBRIO_CHOLERAE_INFECTION	-0.3653	-1.3711	0.1202	0.4676	0.975
LYSOSOME	-0.3802	-1.3934	0.1507	0.4726	0.958
PHOSPHATIDYLINOSITOL_SIGNALING_SYSTEM	-0.4261	-1.3802	0.1263	0.4747	0.972
GLYCOSAMINOGLYCAN_BIOSYNTHESIS_CHONDROITIN_SULFATE	-0.5302	-1.3857	0.1299	0.4764	0.967
AXON_GUIDANCE	-0.3932	-1.3713	0.1172	0.4802	0.975
SYSTEMIC_LUPUS_ERYTHEMATOSUS	0.3808	0.9903	0.4874	0.5208	1
EPITHELIAL_CELL_SIGNALING_IN_HELICOBACTER_PYLORI_INFECTION	-0.3483	-1.2442	0.2218	0.523	0.995
NICOTINATE_AND_NICOTINAMIDE_METABOLISM	0.3581	0.9935	0.4715	0.5274	1
NEUROTROPHIN_SIGNALING_PATHWAY	-0.3375	-1.252	0.2196	0.5292	0.995
NOTCH_SIGNALING_PATHWAY	-0.3953	-1.2453	0.2394	0.5308	0.995
ARRHYTHMOGENIC_RIGHT_VENTRICULAR_CARDIOMYOPATHY_ARVC	-0.3845	-1.2624	0.2179	0.5317	0.995
GLYCOSPHINGOLIPID_BIOSYNTHESIS_GLOBO_SERIES	-0.4812	-1.1973	0.2882	0.5329	0.997
MTOR_SIGNALING_PATHWAY	-0.3642	-1.2543	0.1945	0.5357	0.995
HUNTINGTONS_DISEASE	-0.2809	-1.2647	0.2085	0.5373	0.995
PENTOSE_PHOSPHATE_PATHWAY	-0.3906	-1.1981	0.2641	0.5401	0.997
ENDOMETRIAL_CANCER	-0.3365	-1.2004	0.249	0.5451	0.997
GLUTATHIONE_METABOLISM	-0.3489	-1.2156	0.2233	0.546	0.996
BASAL_TRANSCRIPTION_FACTORS	-0.3969	-1.2654	0.2037	0.5474	0.995
GLIOMA	-0.3282	-1.2198	0.2043	0.5481	0.996
DORSO_VENTRAL_AXIS_FORMATION	-0.4252	-1.2017	0.2814	0.5522	0.997
SNARE_INTERACTIONS_IN_VESICULAR_TRANSPORT	-0.3681	-1.2225	0.2525	0.5531	0.996
GNRH_SIGNALING_PATHWAY	-0.3149	-1.1682	0.283	0.5564	0.997
ACUTE_MYELOID_LEUKEMIA	-0.3364	-1.173	0.27	0.5566	0.997
THYROID_CANCER	-0.3374	-1.1773	0.266	0.5579	0.997
MELANOGENESIS	-0.3369	-1.2038	0.2281	0.5582	0.997
MELANOMA	-0.3112	-1.1397	0.276	0.5624	0.997
PROSTATE_CANCER	-0.3051	-1.1277	0.3388	0.566	0.998
LONG_TERM_POTENTIATION	-0.2974	-1.1419	0.2664	0.5668	0.997
ETHER_LIPID_METABOLISM	-0.344	-1.1312	0.2543	0.5681	0.998
FOCAL_ADHESION	-0.327	-1.156	0.3032	0.5691	0.997
TGF_BETA_SIGNALING_PATHWAY	-0.3365	-1.1445	0.3112	0.5712	0.997
VEGF_SIGNALING_PATHWAY	-0.3182	-1.1446	0.2974	0.5794	0.997
MAPK_SIGNALING_PATHWAY	-0.2799	-1.095	0.3406	0.5809	0.998
CARDIAC_MUSCLE_CONTRACTION	-0.2845	-1.0831	0.3508	0.5844	0.998
RIG_I_LIKE_RECEPTOR_SIGNALING_PATHWAY	-0.3316	-1.1071	0.3598	0.5847	0.998
GLYCEROPHOSPHOLIPID_METABOLISM	-0.2968	-1.0955	0.3483	0.5881	0.998
CYTOSOLIC_DNA_SENSING_PATHWAY	-0.3655	-1.109	0.3716	0.5893	0.998
APOPTOSIS	-0.3162	-1.0846	0.3846	0.5897	0.998
HEDGEHOG_SIGNALING_PATHWAY	-0.3303	-1.0973	0.3297	0.5928	0.998
T_CELL_RECEPTOR_SIGNALING_PATHWAY	-0.3445	-1.0713	0.389	0.5955	0.998
FRUCTOSE_AND_MANNOSE_METABOLISM	-0.3134	-1.0539	0.3713	0.6168	0.998
LONG_TERM_DEPRESSION	-0.2734	-1.0047	0.4501	0.622	1
OTHER_GLYCAN_DEGRADATION	-0.3591	-1.0134	0.4344	0.6228	1
B_CELL_RECEPTOR_SIGNALING_PATHWAY	-0.3275	-1.008	0.4597	0.6237	1
TASTE_TRANSDUCTION	-0.3218	-0.9975	0.4506	0.6258	1
PROTEASOME	-0.3393	-1.0142	0.4529	0.6288	1
AMINOACYL_TRNA_BIOSYNTHESIS	-0.3823	-1.0146	0.4385	0.6355	1
AMYOTROPHIC_LATERAL_SCLEROSIS_ALS	-0.2508	-0.9462	0.5333	0.6362	1
RIBOSOME	-0.3866	-0.9849	0.506	0.6379	1
HYPERTROPHIC_CARDIOMYOPATHY_HCM	-0.3177	-1.0264	0.4177	0.6381	1
GALACTOSE_METABOLISM	-0.2942	-0.9668	0.51	0.6384	1
RIBOFLAVIN_METABOLISM	-0.3669	-1.0172	0.4476	0.6385	1
TOLL_LIKE_RECEPTOR_SIGNALING_PATHWAY	-0.3075	-0.9708	0.498	0.6396	1
REGULATION_OF_AUTOPHAGY	-0.2852	-0.9523	0.526	0.6401	1
NOD_LIKE_RECEPTOR_SIGNALING_PATHWAY	-0.3313	-0.974	0.4841	0.6412	1
TIGHT_JUNCTION	-0.2533	-1.0198	0.4264	0.6413	1
DILATED_CARDIOMYOPATHY	-0.3263	-1.0286	0.427	0.6421	1
FC_EPSILON_RI_SIGNALING_PATHWAY	-0.2759	-0.9464	0.5195	0.6421	1
AMINO_SUGAR_AND_NUCLEOTIDE_SUGAR_METABOLISM	-0.2823	-0.9544	0.5081	0.6432	1
SELENOAMINO_ACID_METABOLISM	-0.2985	-0.9762	0.4688	0.6447	1
ALZHEIMERS_DISEASE	-0.2091	-0.9572	0.5062	0.6458	1
BASAL_CELL_CARCINOMA	-0.3195	-1.0298	0.4233	0.6479	1
SULFUR_METABOLISM	0.3407	0.8804	0.6213	0.6538	1
LEISHMANIA_INFECTION	-0.3618	-0.9236	0.5665	0.6626	1
LEUKOCYTE_TRANSENDOTHELIAL_MIGRATION	-0.2555	-0.894	0.556	0.6917	1
ALDOSTERONE_REGULATED_SODIUM_REABSORPTION	-0.2703	-0.8942	0.6472	0.6981	1
CHEMOKINE_SIGNALING_PATHWAY	-0.2637	-0.8758	0.5697	0.7121	1
ASTHMA	0.3415	0.8009	0.6526	0.7343	1
CIRCADIAN_RHYTHM_MAMMAL	0.323	0.805	0.7039	0.7432	1
OLFACTORY_TRANSDUCTION	0.1895	0.7714	0.8752	0.7597	1
INSULIN_SIGNALING_PATHWAY	-0.1941	-0.8363	0.7244	0.7604	1
ANTIGEN_PROCESSING_AND_PRESENTATION	-0.3046	-0.831	0.6316	0.7608	1
VALINE_LEUCINE_AND_ISOLEUCINE_BIOSYNTHESIS	-0.3436	-0.8118	0.6928	0.781	1
NATURAL_KILLER_CELL_MEDIATED_CYTOTOXICITY	-0.2584	-0.799	0.668	0.7854	1
TYPE_II_DIABETES_MELLITUS	-0.2454	-0.8037	0.7586	0.7855	1
PRIMARY_IMMUNODEFICIENCY	-0.3317	-0.7834	0.6519	0.8009	1
VASCULAR_SMOOTH_MUSCLE_CONTRACTION	0.1909	0.7009	0.8569	0.8332	1
PROTEIN_EXPORT	-0.232	-0.7388	0.7243	0.8568	1
GLYCOSAMINOGLYCAN_DEGRADATION	-0.2324	-0.7161	0.8428	0.8715	1
AUTOIMMUNE_THYROID_DISEASE	0.2737	0.6492	0.7688	0.8737	1
VIRAL_MYOCARDITIS	-0.242	-0.7195	0.7588	0.8747	1
OXIDATIVE_PHOSPHORYLATION	-0.1908	-0.7013	0.6777	0.8759	1
JAK_STAT_SIGNALING_PATHWAY	-0.2097	-0.707	0.7958	0.8764	1
TYPE_I_DIABETES_MELLITUS	-0.2649	-0.6364	0.7893	0.9205	1
CYTOKINE_CYTOKINE_RECEPTOR_INTERACTION	-0.1983	-0.6187	0.8839	0.9236	1
STEROID_BIOSYNTHESIS	-0.2808	-0.639	0.7951	0.9251	1
CALCIUM_SIGNALING_PATHWAY	-0.165	-0.6226	0.9885	0.9269	1
TERPENOID_BACKBONE_BIOSYNTHESIS	-0.285	-0.6416	0.8262	0.93	1
GLYCOSPHINGOLIPID_BIOSYNTHESIS_GANGLIO_SERIES	-0.2484	-0.6458	0.8719	0.9331	1
PARKINSONS_DISEASE	-0.1636	-0.6008	0.7958	0.9335	1
INTESTINAL_IMMUNE_NETWORK_FOR_IGA_PRODUCTION	-0.2364	-0.5578	0.8677	0.9595	1
NEUROACTIVE_LIGAND_RECEPTOR_INTERACTION	0.1259	0.4621	1	0.9785	1
GRAFT_VERSUS_HOST_DISEASE	-0.2018	-0.439	0.9273	0.9829	1
ALLOGRAFT_REJECTION	-0.2204	-0.4838	0.8775	0.983	1
HEMATOPOIETIC_CELL_LINEAGE	-0.1753	-0.4981	0.9835	0.9851	1
CELL_ADHESION_MOLECULES_CAMS	-0.1442	-0.4473	0.978	0.9878	1
[truncated: 5,000 more columns]

## Sheet: GO
Additional file 3 Table S5.Gene set enrichment analysis between the high- and low-risk subgroups in GEO validation cohort
Term	ES	NES	pvalue	FDR	FWER
MONOTERPENOID_METABOLIC_PROCESS	0.9766	1.622	0.0021	0.1717	1
PHENYLPROPANOID_METABOLIC_PROCESS	0.9723	1.6867	0	0.127	0.999
LIPID_HYDROXYLATION	0.9608	1.664	0	0.1431	0.999
OMEGA_HYDROXYLASE_P450_PATHWAY	0.9497	1.7431	0	0.1029	0.992
CELLULAR_RESPONSE_TO_AMMONIUM_ION	0.9444	1.7583	0	0.0941	0.984
RESPONSE_TO_AMMONIUM_ION	0.9444	1.7583	0	0.0952	0.984
XYLULOSE_5_PHOSPHATE_METABOLIC_PROCESS	0.942	1.5696	0.0021	0.2254	1
DNA_REPLICATION_SYNTHESIS_OF_RNA_PRIMER	-0.9224	-1.6113	0.0059	0.2555	1
SHORT_CHAIN_FATTY_ACID_CATABOLIC_PROCESS	0.9274	1.7292	0	0.1077	0.996
GLYOXYLATE_METABOLIC_PROCESS	0.9218	1.8356	0	0.0821	0.891
TRIGLYCERIDE_RICH_LIPOPROTEIN_PARTICLE_CLEARANCE	0.9164	1.6727	0.004	0.1376	0.999
STRAND_INVASION	-0.9043	-1.6132	0.0058	0.2533	1
EPOXYGENASE_P450_PATHWAY	0.9115	1.9154	0	0.066	0.611
TRIGLYCERIDE_RICH_LIPOPROTEIN_PARTICLE_REMODELING	0.9045	1.7978	0.004	0.0877	0.963
ALKALOID_METABOLIC_PROCESS	0.9028	1.6353	0.0061	0.1584	1
RESPONSE_TO_SELENIUM_ION	0.9016	1.793	0.0021	0.0879	0.965
CHYLOMICRON_REMODELING	0.8983	1.6804	0.0081	0.133	0.999
NEGATIVE_REGULATION_OF_TRIGLYCERIDE_CATABOLIC_PROCESS	0.8981	1.589	0.0061	0.2054	1
URATE_TRANSPORT	0.8873	1.6379	0.0102	0.1588	1
LEUCINE_CATABOLIC_PROCESS	0.8866	1.7823	0	0.0882	0.973
REGULATION_OF_INTESTINAL_CHOLESTEROL_ABSORPTION	0.8839	1.6906	0.0097	0.1242	0.999
UREA_METABOLIC_PROCESS	0.8815	1.7686	0	0.0907	0.98
CELLULAR_GLUCURONIDATION	0.8794	1.6	0.0063	0.1939	1
AMINO_ACID_BETAINE_METABOLIC_PROCESS	0.8752	2.024	0	0.0513	0.23
URONIC_ACID_METABOLIC_PROCESS	0.874	1.6977	0.002	0.1236	0.999
AMINO_ACID_BETAINE_BIOSYNTHETIC_PROCESS	0.8727	1.6729	0.004	0.1385	0.999
POSITIVE_REGULATION_OF_CHOLESTEROL_ESTERIFICATION	0.8725	1.6166	0.0231	0.177	1
UREA_CYCLE	0.8718	1.7254	0	0.1074	0.997
FATTY_ACID_BETA_OXIDATION_USING_ACYL_COA_DEHYDROGENASE	0.8678	1.7022	0.004	0.1227	0.999
FATTY_ACID_ALPHA_OXIDATION	0.8667	1.7046	0.0041	0.1208	0.999
SERINE_FAMILY_AMINO_ACID_CATABOLIC_PROCESS	0.8664	1.7306	0.0101	0.1084	0.996
ICOSANOID_CATABOLIC_PROCESS	0.8659	1.6716	0.0104	0.1371	0.999
TYROSINE_METABOLIC_PROCESS	0.8634	1.7733	0.0019	0.0896	0.977
COMPLEMENT_ACTIVATION_LECTIN_PATHWAY	0.8606	1.807	0	0.0863	0.95
HISTONE_THREONINE_PHOSPHORYLATION	-0.824	-1.5813	0.0177	0.2781	1
HISTIDINE_METABOLIC_PROCESS	0.8594	1.7739	0.002	0.0914	0.976
ISOLEUCINE_METABOLIC_PROCESS	0.8577	1.5692	0.02	0.225	1
REGULATION_OF_FIBRINOLYSIS	0.8532	1.7291	0.0042	0.1067	0.996
HISTIDINE_CATABOLIC_PROCESS	0.8495	1.6374	0.0141	0.1576	1
MICROTUBULE_NUCLEATION_BY_MICROTUBULE_ORGANIZING_CENTER	-0.8188	-1.5696	0.0174	0.2915	1
BLOOD_COAGULATION_INTRINSIC_PATHWAY	0.8471	1.8556	0.002	0.081	0.838
NEGATIVE_REGULATION_OF_HISTONE_H3_K4_METHYLATION	-0.8137	-1.5813	0.0076	0.2785	1
NEGATIVE_REGULATION_OF_FIBRINOLYSIS	0.8413	1.639	0.0107	0.1593	1
CARNITINE_METABOLIC_PROCESS	0.8387	1.9762	0	0.0572	0.384
NEGATIVE_REGULATION_OF_FATTY_ACID_BETA_OXIDATION	0.8315	1.5593	0.0298	0.2394	1
REGULATION_OF_TRIGLYCERIDE_CATABOLIC_PROCESS	0.8292	1.8227	0	0.085	0.921
DRUG_CATABOLIC_PROCESS	0.8272	1.927	0	0.0598	0.566
DE_NOVO_IMP_BIOSYNTHETIC_PROCESS	-0.8056	-1.5861	0.0095	0.2758	1
OPSONIZATION	0.8271	1.7303	0.0057	0.1076	0.996
TRYPTOPHAN_CATABOLIC_PROCESS	0.827	1.7062	0.004	0.12	0.999
REGULATION_OF_INTESTINAL_ABSORPTION	0.8245	1.7093	0.021	0.1183	0.998
KYNURENINE_METABOLIC_PROCESS	0.824	1.7336	0.0059	0.1065	0.996
REPLICATION_FORK_PROTECTION	-0.7982	-1.6072	0.0094	0.255	1
ASPARTATE_METABOLIC_PROCESS	0.8217	1.5882	0.0259	0.2055	1
REGULATION_OF_HIGH_DENSITY_LIPOPROTEIN_PARTICLE_CLEARANCE	0.8191	1.5794	0.025	0.2159	1
PROTEIN_K29_LINKED_UBIQUITINATION	-0.7939	-1.5975	0.0239	0.2652	1
BILE_ACID_SECRETION	0.8185	1.6378	0.0177	0.1579	1
POSITIVE_REGULATION_OF_SPINDLE_ASSEMBLY	-0.79	-1.54	0.02	0.3287	1
G_QUADRUPLEX_DNA_UNWINDING	-0.7887	-1.5785	0.0113	0.2811	1
XENOBIOTIC_CATABOLIC_PROCESS	0.8159	1.7129	0.0061	0.1151	0.998
POSITIVE_REGULATION_OF_CHONDROCYTE_PROLIFERATION	-0.7824	-1.4334	0.045	0.4225	1
CHOLESTEROL_CATABOLIC_PROCESS	0.8149	1.8404	0	0.0812	0.878
COMPLEMENT_ACTIVATION_ALTERNATIVE_PATHWAY	0.8146	1.7832	0.0039	0.0888	0.972
ALKANESULFONATE_METABOLIC_PROCESS	0.8102	1.6472	0.0151	0.1509	0.999
RESPONSE_TO_PHORBOL_13_ACETATE_12_MYRISTATE	-0.7793	-1.4669	0.0222	0.3967	1
ETHANOL_OXIDATION	0.8099	1.6533	0.012	0.1495	0.999
DE_NOVO_NAD_BIOSYNTHETIC_PROCESS	0.8049	1.6006	0.0221	0.1941	1
HISTONE_H4_R3_METHYLATION	-0.7738	-1.5807	0.0095	0.2783	1
INTERKINETIC_NUCLEAR_MIGRATION	-0.7706	-1.4464	0.0605	0.4154	1
POSITIVE_REGULATION_OF_TRIGLYCERIDE_CATABOLIC_PROCESS	0.804	1.6862	0.0098	0.1266	0.999
DRUG_METABOLIC_PROCESS	0.7971	1.9919	0	0.0535	0.332
PURINE_DEOXYRIBONUCLEOSIDE_TRIPHOSPHATE_CATABOLIC_PROCESS	-0.7682	-1.5296	0.0333	0.3389	1
NUCLEAR_RETENTION_OF_PRE_MRNA_AT_THE_SITE_OF_TRANSCRIPTION	-0.7675	-1.5053	0.0474	0.3618	1
REGULATION_OF_DNA_DUPLEX_UNWINDING	-0.767	-1.4489	0.0561	0.4149	1
REGULATION_OF_PROTEIN_LOCALIZATION_TO_CELL_CORTEX	-0.7664	-1.5532	0.0222	0.3099	1
COMPLEMENT_ACTIVATION	0.7942	1.9993	0	0.0612	0.303
DEOXYRIBONUCLEOSIDE_MONOPHOSPHATE_BIOSYNTHETIC_PROCESS	-0.7652	-1.6089	0.01	0.2545	1
POSITIVE_REGULATION_OF_HISTONE_H3_K27_METHYLATION	-0.7648	-1.4636	0.0302	0.3993	1
REGULATION_OF_COMPLEMENT_ACTIVATION	0.794	1.9066	0.006	0.0537	0.65
PYRIMIDINE_DEOXYRIBONUCLEOTIDE_BIOSYNTHETIC_PROCESS	-0.7645	-1.5927	0.0282	0.2704	1
PROTEIN_LOCALIZATION_TO_ADHERENS_JUNCTION	-0.7641	-1.609	0.0097	0.2551	1
TRANSCRIPTION_DEPENDENT_TETHERING_OF_RNA_POLYMERASE_II_GENE_DNA_AT_NUCLEAR_PERIPHERY	-0.7628	-1.4874	0.0347	0.3812	1
AROMATIC_AMINO_ACID_FAMILY_CATABOLIC_PROCESS	0.7903	1.7861	0.0119	0.0888	0.969
PROTEIN_ACTIVATION_CASCADE	0.7865	1.8096	0.0021	0.0887	0.944
NEGATIVE_REGULATION_OF_TRIGLYCERIDE_METABOLIC_PROCESS	0.7802	1.6356	0.018	0.159	1
ACYLGLYCEROL_HOMEOSTASIS	0.7791	1.9099	0.002	0.0605	0.633
DNA_PROTECTION	-0.7589	-1.5328	0.0339	0.3347	1
DTMP_METABOLIC_PROCESS	-0.7568	-1.4277	0.0547	0.4267	1
DEOXYRIBONUCLEOSIDE_TRIPHOSPHATE_BIOSYNTHETIC_PROCESS	-0.7566	-1.521	0.0499	0.3482	1
POSITIVE_REGULATION_OF_TRIGLYCERIDE_LIPASE_ACTIVITY	0.7756	1.7178	0.0124	0.1116	0.998
HISTONE_H4_K20_METHYLATION	-0.7546	-1.4472	0.0572	0.4154	1
SEQUESTERING_OF_IRON_ION	-0.7534	-1.5817	0.027	0.2795	1
RESPONSE_TO_IRON_III_ION	-0.7518	-1.5357	0.0338	0.3333	1
RESPONSE_TO_GLYCOSIDE	-0.7514	-1.5138	0.0432	0.353	1
CHROMOSOME_MOVEMENT_TOWARDS_SPINDLE_POLE	-0.7496	-1.5593	0.01	0.3008	1
SHORT_CHAIN_FATTY_ACID_METABOLIC_PROCESS	0.775	1.7977	0.0041	0.0862	0.963
MAINTENANCE_OF_DNA_METHYLATION	-0.7481	-1.5006	0.037	0.3652	1
RESPONSE_TO_MERCURY_ION	0.7731	1.8249	0.0039	0.0866	0.915
RESPONSE_TO_ISOLATION_STRESS	-0.7474	-1.5774	0.0266	0.2814	1
POSITIVE_REGULATION_OF_SISTER_CHROMATID_COHESION	-0.7464	-1.5012	0.0496	0.3661	1
5S_CLASS_RRNA_TRANSCRIPTION_BY_RNA_POLYMERASE_III	-0.7441	-1.5963	0.0156	0.2659	1
REGULATION_OF_INFLAMMATORY_RESPONSE_TO_WOUNDING	-0.7438	-1.4604	0.0483	0.402	1
POSITIVE_REGULATION_OF_HISTONE_H4_ACETYLATION	-0.7428	-1.5989	0.0184	0.2647	1
SCARNA_LOCALIZATION_TO_CAJAL_BODY	-0.7421	-1.4454	0.0594	0.4133	1
GOLGI_DISASSEMBLY	-0.7405	-1.605	0.0173	0.2587	1
REVERSE_CHOLESTEROL_TRANSPORT	0.7705	1.7257	0.0101	0.1082	0.997
KETONE_CATABOLIC_PROCESS	0.7699	1.6894	0.004	0.1247	0.999
POSITIVE_REGULATION_OF_CENTRIOLE_REPLICATION	-0.7396	-1.4571	0.0486	0.406	1
FATTY_ACID_BETA_OXIDATION_USING_ACYL_COA_OXIDASE	0.7691	1.7511	0.0041	0.0957	0.988
REGULATION_OF_MITOCHONDRIAL_ATP_SYNTHESIS_COUPLED_ELECTRON_TRANSPORT	-0.7383	-1.5187	0.0501	0.3486	1
SPLICEOSOMAL_CONFORMATIONAL_CHANGES_TO_GENERATE_CATALYTIC_CONFORMATION	-0.738	-1.5691	0.0212	0.2916	1
CHORION_DEVELOPMENT	-0.7376	-1.4069	0.0861	0.445	1
BILE_ACID_SIGNALING_PATHWAY	0.7688	1.6514	0.0161	0.1491	0.999
HIGH_DENSITY_LIPOPROTEIN_PARTICLE_REMODELING	0.7661	1.7003	0.0299	0.1227	0.999
2_OXOGLUTARATE_METABOLIC_PROCESS	0.7657	1.7225	0.0103	0.1096	0.998
DITERPENOID_BIOSYNTHETIC_PROCESS	0.7642	1.7218	0.0117	0.1083	0.998
BENZENE_CONTAINING_COMPOUND_METABOLIC_PROCESS	0.763	1.88	0.002	0.0667	0.753
N_ACETYLNEURAMINATE_CATABOLIC_PROCESS	-0.7325	-1.3469	0.1312	0.4822	1
VERY_LOW_DENSITY_LIPOPROTEIN_PARTICLE_CLEARANCE	0.7585	1.5772	0.0473	0.2177	1
LYSINE_METABOLIC_PROCESS	0.7574	1.6268	0.0269	0.1685	1
REGULATION_OF_MICROVILLUS_ASSEMBLY	-0.731	-1.3768	0.1015	0.4639	1
POSITIVE_REGULATION_OF_CELL_CYCLE_CHECKPOINT	-0.7303	-1.5879	0.0171	0.2744	1
GLYCEROL_TRANSPORT	0.757	1.6401	0.0073	0.1586	1
CENTROMERIC_SISTER_CHROMATID_COHESION	-0.7291	-1.4731	0.056	0.3914	1
FUNGIFORM_PAPILLA_DEVELOPMENT	-0.7287	-1.4484	0.0755	0.4141	1
HIGH_DENSITY_LIPOPROTEIN_PARTICLE_CLEARANCE	0.7546	1.6968	0.0316	0.1226	0.999
GASTRIC_EMPTYING	-0.7273	-1.4352	0.0806	0.421	1
REGULATION_OF_BRANCHING_MORPHOGENESIS_OF_A_NERVE	-0.7268	-1.48	0.0458	0.3872	1
FREE_UBIQUITIN_CHAIN_POLYMERIZATION	-0.7265	-1.5359	0.0369	0.3332	1
FIBRINOLYSIS	0.7482	1.8024	0.004	0.0863	0.956
CELLULAR_AMINO_ACID_CATABOLIC_PROCESS	0.7408	1.993	0	0.0591	0.33
POSITIVE_REGULATION_OF_EPITHELIAL_TO_MESENCHYMAL_TRANSITION_INVOLVED_IN_ENDOCARDIAL_CUSHION_FORMATION	-0.7241	-1.306	0.1429	0.5083	1
REGULATION_OF_LONG_CHAIN_FATTY_ACID_IMPORT_ACROSS_PLASMA_MEMBRANE	0.7394	1.612	0.0377	0.1822	1
REGULATION_OF_ADIPONECTIN_SECRETION	-0.7204	-1.5192	0.0457	0.3495	1
MEIOTIC_CELL_CYCLE_CHECKPOINT	-0.7201	-1.5471	0.0326	0.3189	1
DNA_LIGATION_INVOLVED_IN_DNA_REPAIR	-0.7187	-1.4264	0.0861	0.429	1
ISOTYPE_SWITCHING_TO_IGA_ISOTYPES	-0.7184	-1.4747	0.037	0.3915	1
TRANSFORMING_GROWTH_FACTOR_BETA3_PRODUCTION	-0.7182	-1.4097	0.0668	0.4414	1
RESPONSE_TO_FRUCTOSE	0.7343	1.5937	0.0492	0.1998	1
ALPHA_AMINO_ACID_CATABOLIC_PROCESS	0.7323	1.9503	0.004	0.0566	0.468
HETEROCHROMATIN_ORGANIZATION_INVOLVED_IN_CHROMATIN_SILENCING	-0.7166	-1.3986	0.0902	0.4517	1
RETINOIC_ACID_METABOLIC_PROCESS	0.7302	1.9109	0	0.0628	0.63
HISTONE_H3_K23_ACETYLATION	-0.7157	-1.4403	0.0824	0.4183	1
POSITIVE_REGULATION_OF_NUCLEAR_CELL_CYCLE_DNA_REPLICATION	-0.7156	-1.4332	0.0522	0.4226	1
POSITIVE_REGULATION_OF_TRIGLYCERIDE_METABOLIC_PROCESS	0.7295	1.8507	0.0059	0.0831	0.847
DNA_DAMAGE_INDUCED_PROTEIN_PHOSPHORYLATION	-0.7128	-1.5338	0.0312	0.3343	1
MELANOSOME_ASSEMBLY	-0.7128	-1.4075	0.0755	0.4441	1
HYDROCARBON_METABOLIC_PROCESS	0.7292	1.6547	0.0161	0.1486	0.999
ASPARTATE_FAMILY_AMINO_ACID_CATABOLIC_PROCESS	0.7283	1.6789	0.0208	0.1329	0.999
ECTOPIC_GERM_CELL_PROGRAMMED_CELL_DEATH	-0.712	-1.4307	0.0717	0.4229	1
REGULATION_OF_CD40_SIGNALING_PATHWAY	-0.712	-1.4256	0.0702	0.4295	1
MONOCARBOXYLIC_ACID_CATABOLIC_PROCESS	0.7248	2.0956	0	0.1166	0.104
POSITIVE_REGULATION_OF_PROTEIN_LOCALIZATION_TO_CELL_CORTEX	-0.71	-1.3901	0.0726	0.4557	1
POSITIVE_REGULATION_OF_DNA_LIGATION	-0.7098	-1.4765	0.0512	0.3909	1
ESTROGEN_METABOLIC_PROCESS	0.7183	1.8558	0	0.0834	0.838
TRYPTOPHAN_METABOLIC_PROCESS	0.7171	1.6218	0.018	0.171	1
POSITIVE_REGULATION_OF_FATTY_ACID_BETA_OXIDATION	0.7171	1.5996	0.0267	0.1924	1
HISTONE_DEPHOSPHORYLATION	-0.7074	-1.4383	0.0754	0.419	1
INNER_CELL_MASS_CELL_PROLIFERATION	-0.7063	-1.6019	0.0289	0.2613	1
PROTEIN_C_LINKED_GLYCOSYLATION	-0.7057	-1.424	0.0805	0.4303	1
DEOXYRIBONUCLEOSIDE_METABOLIC_PROCESS	-0.7055	-1.4975	0.0495	0.3686	1
POSITIVE_REGULATION_OF_PROTEIN_NEDDYLATION	-0.7053	-1.4219	0.0681	0.4299	1
HISTONE_H3_K9_DIMETHYLATION	-0.7047	-1.4314	0.0986	0.4232	1
CRD_MEDIATED_MRNA_STABILIZATION	-0.7038	-1.4209	0.0632	0.4301	1
PROTEIN_LOCALIZATION_TO_NUCLEAR_ENVELOPE	-0.7032	-1.4677	0.061	0.3971	1
QUATERNARY_AMMONIUM_GROUP_TRANSPORT	0.7156	1.7734	0.0019	0.0907	0.977
CALCIUM_ACTIVATED_PHOSPHOLIPID_SCRAMBLING	-0.7031	-1.425	0.0705	0.43	1
PHARYNGEAL_ARCH_ARTERY_MORPHOGENESIS	-0.7023	-1.4283	0.0833	0.4263	1
FOLATE_IMPORT_ACROSS_PLASMA_MEMBRANE	-0.7012	-1.4056	0.1038	0.4468	1
CARDIAC_NEURAL_CREST_CELL_MIGRATION_INVOLVED_IN_OUTFLOW_TRACT_MORPHOGENESIS	-0.7004	-1.4765	0.0663	0.3912	1
POST_EMBRYONIC_ANIMAL_ORGAN_MORPHOGENESIS	-0.7002	-1.4341	0.0758	0.4224	1
REGULATION_OF_PHOSPHATIDYLINOSITOL_DEPHOSPHORYLATION	-0.6999	-1.4056	0.0706	0.4466	1
ENDODERMAL_CELL_FATE_SPECIFICATION	-0.6998	-1.5346	0.0374	0.334	1
DIADENOSINE_POLYPHOSPHATE_METABOLIC_PROCESS	-0.6992	-1.5636	0.0173	0.2963	1
ALDEHYDE_CATABOLIC_PROCESS	0.7136	1.6431	0.0262	0.1555	1
REGULATION_OF_OVARIAN_FOLLICLE_DEVELOPMENT	-0.6985	-1.3444	0.132	0.4821	1
NUCLEAR_PORE_COMPLEX_ASSEMBLY	-0.6984	-1.4654	0.0493	0.3988	1
POSITIVE_REGULATION_OF_DEVELOPMENTAL_PIGMENTATION	-0.6977	-1.4296	0.0661	0.4247	1
REGULATION_OF_INOSITOL_1_4_5_TRISPHOSPHATE_SENSITIVE_CALCIUM_RELEASE_CHANNEL_ACTIVITY	-0.6977	-1.3957	0.0823	0.4539	1
RETROGRADE_TRANS_SYNAPTIC_SIGNALING_BY_LIPID	-0.6976	-1.3487	0.1052	0.4806	1
BRONCHUS_DEVELOPMENT	-0.6974	-1.5982	0.0211	0.2646	1
ESTABLISHMENT_OR_MAINTENANCE_OF_CYTOSKELETON_POLARITY	-0.6974	-1.585	0.0198	0.2767	1
REGULATION_OF_MEMBRANE_REPOLARIZATION_DURING_ACTION_POTENTIAL	-0.6972	-1.4995	0.0467	0.3665	1
CARDIAC_NEURAL_CREST_CELL_DEVELOPMENT_INVOLVED_IN_OUTFLOW_TRACT_MORPHOGENESIS	-0.6958	-1.5251	0.0541	0.344	1
REGULATION_OF_LIPOPROTEIN_LIPASE_ACTIVITY	0.7087	1.8447	0.002	0.0817	0.866
OLIGOPEPTIDE_IMPORT_ACROSS_PLASMA_MEMBRANE	-0.6953	-1.4166	0.0959	0.4365	1
CENTRIOLE_ELONGATION	-0.695	-1.4231	0.0741	0.4301	1
REGULATION_OF_CARDIAC_EPITHELIAL_TO_MESENCHYMAL_TRANSITION	-0.6939	-1.4166	0.109	0.4363	1
ESTABLISHMENT_OF_SISTER_CHROMATID_COHESION	-0.6931	-1.4391	0.0543	0.4182	1
FATTY_ACID_CATABOLIC_PROCESS	0.7074	2.0815	0	0.0477	0.12
DEOXYRIBONUCLEOSIDE_TRIPHOSPHATE_CATABOLIC_PROCESS	-0.6928	-1.554	0.0346	0.3097	1
TELOMERE_ASSEMBLY	-0.6926	-1.3118	0.1538	0.5042	1
POST_EMBRYONIC_EYE_MORPHOGENESIS	-0.6923	-1.2511	0.2097	0.54	1
NEUROTRANSMITTER_CATABOLIC_PROCESS	0.7054	1.6656	0.0134	0.1421	0.999
MYOBLAST_FATE_COMMITMENT	-0.6909	-1.4764	0.0551	0.3907	1
MINUS_END_DIRECTED_ORGANELLE_TRANSPORT_ALONG_MICROTUBULE	-0.6909	-1.4624	0.0536	0.3995	1
MITRAL_VALVE_DEVELOPMENT	-0.6908	-1.4908	0.053	0.3779	1
TRIGLYCERIDE_BIOSYNTHETIC_PROCESS	0.7023	1.9541	0.004	0.0622	0.455
POLYADENYLATION_DEPENDENT_RNA_CATABOLIC_PROCESS	-0.6901	-1.4843	0.0584	0.3819	1
NUCLEAR_NCRNA_SURVEILLANCE	-0.6901	-1.4488	0.0713	0.4147	1
POSITIVE_REGULATION_OF_ADENYLATE_CYCLASE_ACTIVITY	-0.6895	-1.5661	0.043	0.295	1
ANTERIOR_HEAD_DEVELOPMENT	-0.6888	-1.3183	0.167	0.4991	1
DEOXYRIBONUCLEOSIDE_DIPHOSPHATE_METABOLIC_PROCESS	-0.6886	-1.357	0.1123	0.4771	1
CELLULAR_RESPONSE_TO_PEPTIDOGLYCAN	-0.6886	-1.3367	0.1633	0.4884	1
MICROTUBULE_SEVERING	-0.6883	-1.5921	0.0233	0.2712	1
NEGATIVE_REGULATION_OF_GLUCOCORTICOID_METABOLIC_PROCESS	-0.6869	-1.3113	0.1434	0.5044	1
ATTACHMENT_OF_GPI_ANCHOR_TO_PROTEIN	-0.6866	-1.3954	0.1076	0.4527	1
PIGMENT_GRANULE_MATURATION	-0.6861	-1.5966	0.0272	0.2663	1
PROTEIN_LOCALIZATION_TO_CILIARY_TRANSITION_ZONE	-0.6857	-1.2781	0.2025	0.5237	1
THIAMINE_CONTAINING_COMPOUND_METABOLIC_PROCESS	-0.6856	-1.5087	0.0414	0.3587	1
REGULATION_OF_MEMBRANE_REPOLARIZATION_DURING_CARDIAC_MUSCLE_CELL_ACTION_POTENTIAL	-0.6838	-1.3565	0.1192	0.4775	1
ESTABLISHMENT_OF_CENTROSOME_LOCALIZATION	-0.6834	-1.4672	0.0332	0.3969	1
REGULATION_OF_EPITHELIAL_TO_MESENCHYMAL_TRANSITION_INVOLVED_IN_ENDOCARDIAL_CUSHION_FORMATION	-0.6833	-1.2954	0.1908	0.5151	1
MRNA_3_SPLICE_SITE_RECOGNITION	-0.6829	-1.5583	0.0189	0.3028	1
UTERUS_MORPHOGENESIS	-0.6824	-1.3409	0.153	0.4854	1
MRNA_3_END_PROCESSING_BY_STEM_LOOP_BINDING_AND_CLEAVAGE	-0.6824	-1.326	0.1431	0.4944	1
PROTEIN_CONTAINING_COMPLEX_REMODELING	0.7015	1.8022	0.0119	0.0849	0.956
POSITIVE_REGULATION_OF_AUTOPHAGOSOME_ASSEMBLY	-0.6815	-1.6147	0.0179	0.2518	1
TROPHOBLAST_GIANT_CELL_DIFFERENTIATION	-0.6809	-1.5345	0.0377	0.3337	1
ORGANIC_ACID_CATABOLIC_PROCESS	0.6996	2.0594	0	0.0478	0.146
INNER_CELL_MASS_CELL_DIFFERENTIATION	-0.6805	-1.4753	0.0537	0.3905	1
BRANCHED_CHAIN_AMINO_ACID_METABOLIC_PROCESS	0.6936	1.7693	0.0155	0.0912	0.98
SULFUR_AMINO_ACID_CATABOLIC_PROCESS	0.692	1.6634	0.0292	0.143	0.999
NAD_BIOSYNTHETIC_PROCESS	0.6915	1.816	0.002	0.084	0.933
MITOTIC_NUCLEAR_MEMBRANE_ORGANIZATION	-0.6792	-1.5685	0.02	0.2921	1
SULFUR_AMINO_ACID_BIOSYNTHETIC_PROCESS	0.691	1.7012	0.021	0.1228	0.999
REGULATION_OF_CHROMATIN_SILENCING	-0.6785	-1.4893	0.0523	0.3794	1
ETHANOL_METABOLIC_PROCESS	0.6902	1.7417	0.0149	0.103	0.993
ASPARAGINE_METABOLIC_PROCESS	-0.6779	-1.4505	0.0758	0.4137	1
BILE_ACID_AND_BILE_SALT_TRANSPORT	0.6894	1.7341	0.0138	0.1069	0.996
PLASMINOGEN_ACTIVATION	0.6888	1.671	0.0402	0.1369	0.999
NEGATIVE_REGULATION_OF_CYSTEINE_TYPE_ENDOPEPTIDASE_ACTIVITY_INVOLVED_IN_APOPTOTIC_SIGNALING_PATHWAY	-0.6763	-1.345	0.1582	0.4819	1
POSITIVE_REGULATION_OF_EARLY_ENDOSOME_TO_LATE_ENDOSOME_TRANSPORT	-0.6754	-1.4829	0.0519	0.3829	1
UDP_N_ACETYLGLUCOSAMINE_BIOSYNTHETIC_PROCESS	-0.6741	-1.5163	0.0426	0.3513	1
POSITIVE_REGULATION_OF_MICROTUBULE_NUCLEATION	-0.674	-1.2822	0.1917	0.5232	1
REGULATION_OF_FATTY_ACID_BETA_OXIDATION	0.6884	1.7545	0.0141	0.0955	0.985
POSITIVE_REGULATION_OF_PROTEIN_KINASE_A_SIGNALING	0.6878	1.5858	0.0221	0.2073	1
FATTY_ACID_BETA_OXIDATION	0.6871	2.0307	0.002	0.0561	0.208
BILE_ACID_BIOSYNTHETIC_PROCESS	0.6865	1.8746	0.002	0.0688	0.778
POSITIVE_REGULATION_OF_HISTONE_H3_K9_METHYLATION	-0.6711	-1.4482	0.0769	0.4141	1
HIGH_DENSITY_LIPOPROTEIN_PARTICLE_ASSEMBLY	0.6844	1.7677	0.0102	0.0906	0.981
FATTY_ACID_DERIVATIVE_CATABOLIC_PROCESS	0.684	1.6484	0.0184	0.1502	0.999
TRNA_TRANSCRIPTION	-0.67	-1.575	0.0102	0.2838	1
REGULATION_OF_ELECTRON_TRANSFER_ACTIVITY	-0.6695	-1.4822	0.0559	0.3836	1
RETINOL_METABOLIC_PROCESS	0.6831	1.9382	0.0019	0.0585	0.528
REGULATION_OF_CHOLESTEROL_ESTERIFICATION	0.6829	1.6723	0.0254	0.1372	0.999
ASYMMETRIC_NEUROBLAST_DIVISION	-0.6691	-1.4349	0.0778	0.4212	1
POSITIVE_REGULATION_OF_HEMATOPOIETIC_PROGENITOR_CELL_DIFFERENTIATION	-0.669	-1.2698	0.1721	0.5271	1
REGULATION_OF_TRIGLYCERIDE_BIOSYNTHETIC_PROCESS	0.6784	1.823	0.0098	0.0867	0.921
OLFACTORY_BEHAVIOR	-0.6684	-1.3132	0.1572	0.5044	1
POSITIVE_REGULATION_OF_TRIGLYCERIDE_BIOSYNTHETIC_PROCESS	0.6712	1.6501	0.0236	0.15	0.999
RESPONSE_TO_XENOBIOTIC_STIMULUS	0.6652	1.9565	0	0.066	0.446
REGULATION_OF_HUMORAL_IMMUNE_RESPONSE	0.6647	1.9145	0.0076	0.0636	0.617
LUNG_VASCULATURE_DEVELOPMENT	-0.6678	-1.2	0.2978	0.5669	1
CYTOLYSIS	0.6626	1.6525	0.0273	0.1486	0.999
POSITIVE_REGULATION_OF_LIPID_CATABOLIC_PROCESS	0.6624	1.7719	0.0103	0.0898	0.979
NEGATIVE_REGULATION_OF_CENTROSOME_DUPLICATION	-0.6671	-1.6087	0.0336	0.2539	1
STEROID_CATABOLIC_PROCESS	0.662	1.8318	0.0019	0.0838	0.899
METHIONINE_METABOLIC_PROCESS	0.6619	1.6739	0.0188	0.1383	0.999
MULTI_CILIATED_EPITHELIAL_CELL_DIFFERENTIATION	-0.6664	-1.3865	0.1228	0.4592	1
REGULATION_OF_PEPTIDYL_TYROSINE_AUTOPHOSPHORYLATION	-0.6663	-1.2295	0.2343	0.5553	1
AROMATIC_AMINO_ACID_FAMILY_METABOLIC_PROCESS	0.6618	1.8046	0.0079	0.0872	0.952
REGULATION_OF_TRANSCRIPTION_OF_NUCLEOLAR_LARGE_RRNA_BY_RNA_POLYMERASE_I	-0.666	-1.578	0.0159	0.2812	1
ASCENDING_AORTA_DEVELOPMENT	-0.666	-1.2556	0.2222	0.5357	1
REGULATION_OF_PHENOTYPIC_SWITCHING	-0.6649	-1.3403	0.1405	0.4857	1
NEGATIVE_REGULATION_OF_CELL_FATE_SPECIFICATION	-0.6644	-1.3262	0.1491	0.4947	1
CENTRIOLE_CENTRIOLE_COHESION	-0.6643	-1.5635	0.0256	0.2961	1
REGULATION_OF_TRANSLATION_AT_SYNAPSE_MODULATING_SYNAPTIC_TRANSMISSION	-0.6642	-1.4127	0.0791	0.4402	1
DICARBOXYLIC_ACID_CATABOLIC_PROCESS	0.6605	1.6229	0.0288	0.1712	1
LOW_DENSITY_LIPOPROTEIN_PARTICLE_REMODELING	0.6602	1.6081	0.0375	0.1874	1
HUMORAL_IMMUNE_RESPONSE_MEDIATED_BY_CIRCULATING_IMMUNOGLOBULIN	0.6585	1.7622	0.0234	0.0937	0.984
REGULATION_OF_MITOTIC_CYTOKINESIS	-0.662	-1.3617	0.1165	0.4757	1
POSITIVE_REGULATION_OF_LAMELLIPODIUM_MORPHOGENESIS	-0.6618	-1.4586	0.0713	0.403	1
POSITIVE_REGULATION_OF_TRANSCRIPTION_OF_NUCLEOLAR_LARGE_RRNA_BY_RNA_POLYMERASE_I	-0.6617	-1.558	0.0236	0.3029	1
CELL_DIFFERENTIATION_INVOLVED_IN_PHENOTYPIC_SWITCHING	-0.6615	-1.3807	0.1075	0.4617	1
ESTABLISHMENT_OF_GOLGI_LOCALIZATION	-0.6613	-1.4845	0.0355	0.3819	1
POSITIVE_REGULATION_OF_NUCLEOBASE_CONTAINING_COMPOUND_TRANSPORT	-0.6612	-1.4099	0.0681	0.4414	1
NEUTRAL_LIPID_BIOSYNTHETIC_PROCESS	0.6433	1.9085	0.0059	0.0565	0.638
NUCLEOLUS_ORGANIZATION	-0.66	-1.392	0.0901	0.4551	1
HYPOXIA_INDUCIBLE_FACTOR_1ALPHA_SIGNALING_PATHWAY	-0.66	-1.3924	0.0876	0.4558	1
NEGATIVE_REGULATION_OF_DENDRITE_DEVELOPMENT	-0.6599	-1.4407	0.0516	0.4186	1
REGULATION_OF_MICROTUBULE_NUCLEATION	-0.6599	-1.3514	0.1107	0.4785	1
REGULATION_OF_MESODERMAL_CELL_FATE_SPECIFICATION	-0.6596	-1.3129	0.1407	0.5048	1
SIGNAL_COMPLEX_ASSEMBLY	-0.6594	-1.4938	0.056	0.3733	1
POSITIVE_REGULATION_OF_FATTY_ACID_OXIDATION	0.6426	1.6267	0.0298	0.1667	1
PYRIMIDINE_NUCLEOSIDE_DIPHOSPHATE_METABOLIC_PROCESS	-0.6593	-1.3543	0.1199	0.4767	1
PYRIDINE_CONTAINING_COMPOUND_BIOSYNTHETIC_PROCESS	0.6424	1.795	0.0041	0.0874	0.964
NEGATIVE_REGULATION_OF_LIPID_KINASE_ACTIVITY	-0.6591	-1.381	0.1102	0.4621	1
ACUTE_PHASE_RESPONSE	0.6352	1.6963	0.0156	0.1223	0.999
POSITIVE_REGULATION_OF_DOUBLE_STRAND_BREAK_REPAIR_VIA_HOMOLOGOUS_RECOMBINATION	-0.6586	-1.6144	0.0209	0.2513	1
NEGATIVE_REGULATION_OF_CENTRIOLE_REPLICATION	-0.6584	-1.3969	0.1275	0.4527	1
AXONOGENESIS_INVOLVED_IN_INNERVATION	-0.6582	-1.2315	0.2458	0.5534	1
POSITIVE_REGULATION_OF_MEMBRANE_TUBULATION	-0.6579	-1.2802	0.1845	0.5238	1
STEROID_ESTERIFICATION	0.631	1.6146	0.0417	0.1792	1
CELLULAR_RESPONSE_TO_HISTAMINE	-0.6573	-1.3197	0.1533	0.4996	1
NEGATIVE_REGULATION_OF_CELL_CYCLE_CHECKPOINT	-0.657	-1.3956	0.1019	0.4532	1
BMP_SIGNALING_PATHWAY_INVOLVED_IN_HEART_DEVELOPMENT	-0.6569	-1.3316	0.1496	0.4913	1
REGULATION_OF_FC_GAMMA_RECEPTOR_SIGNALING_PATHWAY_INVOLVED_IN_PHAGOCYTOSIS	-0.6567	-1.3384	0.1426	0.4873	1
PEPTIDYL_LYSINE_HYDROXYLATION	-0.6566	-1.3667	0.095	0.47	1
HISTONE_H3_K4_DEMETHYLATION	-0.6565	-1.4228	0.0947	0.4297	1
PURINE_NUCLEOSIDE_TRIPHOSPHATE_CATABOLIC_PROCESS	-0.6562	-1.3843	0.1104	0.4597	1
MAINTENANCE_OF_PRESYNAPTIC_ACTIVE_ZONE_STRUCTURE	-0.6562	-1.3581	0.136	0.4772	1
REGULATION_OF_PROTEIN_TYROSINE_PHOSPHATASE_ACTIVITY	-0.6561	-1.1767	0.3066	0.5828	1
SKELETAL_MUSCLE_FIBER_DIFFERENTIATION	-0.6559	-1.2927	0.1939	0.5169	1
CORTICOSPINAL_TRACT_MORPHOGENESIS	-0.6542	-1.2819	0.2093	0.5231	1
B_CELL_LINEAGE_COMMITMENT	-0.6541	-1.3368	0.1431	0.489	1
NEURAL_PLATE_REGIONALIZATION	-0.6541	-1.2853	0.1537	0.5209	1
GLUTAMATE_METABOLIC_PROCESS	0.6287	1.6585	0.0146	0.1454	0.999
ANDROGEN_METABOLIC_PROCESS	0.6267	1.7415	0.0058	0.1021	0.993
SCF_COMPLEX_ASSEMBLY	-0.6529	-1.4774	0.0554	0.3903	1
REGULATION_OF_PHOSPHATIDYLCHOLINE_BIOSYNTHETIC_PROCESS	-0.6526	-1.2678	0.202	0.5283	1
MYOTUBE_DIFFERENTIATION_INVOLVED_IN_SKELETAL_MUSCLE_REGENERATION	-0.6523	-1.3417	0.1316	0.4849	1
CELLULAR_RESPONSE_TO_LEUCINE	-0.6519	-1.5219	0.0571	0.348	1
DESMOSOME_ORGANIZATION	-0.6515	-1.3436	0.1721	0.4826	1
PROTEIN_DNA_COVALENT_CROSS_LINKING_REPAIR	-0.651	-1.3955	0.0891	0.4533	1
ZINC_ION_IMPORT_ACROSS_PLASMA_MEMBRANE	-0.6505	-1.5782	0.035	0.2813	1
REGULATION_OF_LEUKOCYTE_ADHESION_TO_ARTERIAL_ENDOTHELIAL_CELL	-0.6505	-1.1906	0.2808	0.5702	1
REGULATION_OF_DNA_TOPOISOMERASE_ATP_HYDROLYZING_ACTIVITY	-0.6504	-1.3255	0.1404	0.4947	1
REGULATION_OF_PLATELET_DERIVED_GROWTH_FACTOR_RECEPTOR_BETA_SIGNALING_PATHWAY	-0.6503	-1.4759	0.069	0.3911	1
MATURATION_OF_LSU_RRNA_FROM_TRICISTRONIC_RRNA_TRANSCRIPT_SSU_RRNA_5_8S_RRNA_LSU_RRNA	-0.6502	-1.5884	0.0487	0.2738	1
VERY_LONG_CHAIN_FATTY_ACID_METABOLIC_PROCESS	0.6258	1.6626	0.018	0.1422	0.999
OSSIFICATION_INVOLVED_IN_BONE_REMODELING	-0.6491	-1.1676	0.3382	0.5897	1
LIPID_OXIDATION	0.6257	2.083	0	0.0697	0.119
AMINE_CATABOLIC_PROCESS	0.6232	1.7927	0.0098	0.0867	0.965
REGULATION_OF_TRIGLYCERIDE_METABOLIC_PROCESS	0.6141	1.8217	0.0117	0.084	0.922
GLOMERULAR_VISCERAL_EPITHELIAL_CELL_MIGRATION	-0.6479	-1.3744	0.1111	0.4646	1
POSITIVE_REGULATION_OF_COAGULATION	0.6141	1.6197	0.0478	0.1732	1
TRNA_AMINOACYLATION_FOR_MITOCHONDRIAL_PROTEIN_TRANSLATION	-0.6474	-1.3495	0.1573	0.4793	1
CHONDROCYTE_HYPERTROPHY	-0.6474	-1.1864	0.3282	0.5733	1
RESPONSE_TO_CELL_CYCLE_CHECKPOINT_SIGNALING	-0.6471	-1.3186	0.1524	0.4992	1
EXTRAEMBRYONIC_MEMBRANE_DEVELOPMENT	-0.6468	-1.3864	0.1113	0.459	1
BILE_ACID_METABOLIC_PROCESS	0.6105	1.8074	0.006	0.0875	0.95
POSITIVE_REGULATION_OF_ESTABLISHMENT_OF_PROTEIN_LOCALIZATION_TO_TELOMERE	-0.6465	-1.4405	0.0943	0.4186	1
HISTONE_H4_K5_ACETYLATION	-0.6463	-1.5181	0.0298	0.3492	1
DYNAMIN_FAMILY_PROTEIN_POLYMERIZATION_INVOLVED_IN_MEMBRANE_FISSION	-0.646	-1.4099	0.1033	0.4425	1
COLUMNAR_CUBOIDAL_EPITHELIAL_CELL_MATURATION	-0.646	-1.2866	0.1766	0.52	1
CARDIAC_MUSCLE_CELL_CARDIAC_MUSCLE_CELL_ADHESION	-0.6459	-1.1867	0.3166	0.5733	1
REGULATION_OF_GROWTH_RATE	-0.6457	-1.3854	0.0953	0.4582	1
NEGATIVE_REGULATION_OF_NODAL_SIGNALING_PATHWAY	-0.6452	-1.2735	0.172	0.5247	1
PHOSPHAGEN_METABOLIC_PROCESS	-0.6449	-1.21	0.2735	0.5638	1
PEPTIDYL_DIPHTHAMIDE_BIOSYNTHETIC_PROCESS_FROM_PEPTIDYL_HISTIDINE	-0.6444	-1.3521	0.1486	0.4782	1
PEROXISOMAL_TRANSPORT	0.6052	1.8044	0.0241	0.0858	0.953
REGULATION_OF_METAPHASE_PLATE_CONGRESSION	-0.6433	-1.4863	0.0701	0.38	1
ARACHIDONIC_ACID_METABOLIC_PROCESS	0.6032	1.9084	0	0.0543	0.638
OXIDATIVE_DEMETHYLATION	0.6013	1.6927	0.0175	0.1228	0.999
L_ASCORBIC_ACID_METABOLIC_PROCESS	0.5999	1.5591	0.0389	0.2386	1
PROTEIN_DESUMOYLATION	-0.6422	-1.364	0.1245	0.4729	1
RNA_POLYMERASE_I_PREINITIATION_COMPLEX_ASSEMBLY	-0.6421	-1.5633	0.0314	0.296	1
ARGININE_METABOLIC_PROCESS	0.5987	1.6533	0.0248	0.1485	0.999
TRIGLYCERIDE_METABOLIC_PROCESS	0.5984	1.937	0.002	0.0558	0.531
POSITIVE_REGULATION_OF_CYTOPLASMIC_MRNA_PROCESSING_BODY_ASSEMBLY	-0.6418	-1.3169	0.1363	0.5014	1
PURINE_DEOXYRIBONUCLEOTIDE_BIOSYNTHETIC_PROCESS	-0.6416	-1.3653	0.1135	0.4716	1
PROTEIN_LIPID_COMPLEX_ASSEMBLY	0.5924	1.7375	0.0203	0.1054	0.996
SULFUR_AMINO_ACID_METABOLIC_PROCESS	0.5872	1.7568	0.0142	0.0945	0.985
MITOCHONDRIAL_DNA_REPLICATION	-0.6395	-1.409	0.0841	0.442	1
REGULATION_OF_FATTY_ACID_OXIDATION	0.5862	1.7515	0.0119	0.0964	0.988
PROTECTION_FROM_NON_HOMOLOGOUS_END_JOINING_AT_TELOMERE	-0.6385	-1.5044	0.0337	0.3629	1
PEPTIDYL_ARGININE_METHYLATION_TO_ASYMMETRICAL_DIMETHYL_ARGININE	-0.6383	-1.2698	0.1829	0.5273	1
TRIGLYCERIDE_CATABOLIC_PROCESS	0.5862	1.7344	0.0221	0.1078	0.996
U4_SNRNA_3_END_PROCESSING	-0.6382	-1.3795	0.145	0.4605	1
POLYADENYLATION_DEPENDENT_SNORNA_3_END_PROCESSING	-0.6382	-1.3216	0.174	0.4981	1
PEROXISOME_ORGANIZATION	0.584	1.7843	0.0263	0.0893	0.97
PROTEIN_LIPID_COMPLEX_SUBUNIT_ORGANIZATION	0.58	1.7518	0.0118	0.0972	0.988
LONG_CHAIN_FATTY_ACID_METABOLIC_PROCESS	0.5782	1.9087	0	0.0589	0.638
COMMON_PARTNER_SMAD_PROTEIN_PHOSPHORYLATION	-0.6372	-1.2504	0.2276	0.5402	1
INTESTINAL_EPITHELIAL_CELL_DEVELOPMENT	-0.6371	-1.6085	0.0226	0.2533	1
CHROMATIN_MEDIATED_MAINTENANCE_OF_TRANSCRIPTION	-0.6369	-1.4935	0.0487	0.3738	1
POSITIVE_REGULATION_OF_HISTONE_UBIQUITINATION	-0.6365	-1.3556	0.1445	0.4775	1
NEGATIVE_REGULATION_OF_LIPID_CATABOLIC_PROCESS	0.5749	1.6569	0.015	0.1467	0.999
REGULATION_OF_VITAMIN_D_RECEPTOR_SIGNALING_PATHWAY	-0.636	-1.3616	0.1285	0.4755	1
SPERMINE_METABOLIC_PROCESS	-0.636	-1.3358	0.1444	0.4882	1
REGULATION_OF_LIPID_CATABOLIC_PROCESS	0.5731	1.8358	0	0.084	0.89
MICROTUBULE_ANCHORING_AT_MICROTUBULE_ORGANIZING_CENTER	-0.6355	-1.5176	0.0397	0.3498	1
NEGATIVE_REGULATION_OF_PROTEIN_FOLDING	-0.6354	-1.4717	0.0612	0.3932	1
SNORNA_LOCALIZATION	-0.6354	-1.3263	0.1453	0.4954	1
POSITIVE_REGULATION_OF_HISTONE_H3_K9_ACETYLATION	-0.6351	-1.4633	0.0702	0.3995	1
DIADENOSINE_POLYPHOSPHATE_CATABOLIC_PROCESS	-0.635	-1.3283	0.1226	0.4955	1
CELLULAR_RESPONSE_TO_NITROSATIVE_STRESS	-0.6349	-1.3501	0.1206	0.4789	1
DORSAL_VENTRAL_AXIS_SPECIFICATION	-0.6348	-1.4471	0.0882	0.4147	1
POSITIVE_REGULATION_OF_FATTY_ACID_METABOLIC_PROCESS	0.5729	1.6936	0.01	0.1227	0.999
REGULATION_OF_LOW_DENSITY_LIPOPROTEIN_PARTICLE_RECEPTOR_CATABOLIC_PROCESS	-0.6343	-1.437	0.0772	0.4192	1
PYRIDINE_CONTAINING_COMPOUND_METABOLIC_PROCESS	0.5708	1.7067	0.0061	0.1205	0.999
PIGMENT_ACCUMULATION	-0.6339	-1.6167	0.0227	0.2524	1
TRACHEA_FORMATION	-0.6339	-1.2794	0.1972	0.5233	1
FUCOSE_CATABOLIC_PROCESS	-0.6338	-1.4401	0.0879	0.4179	1
DNA_TOPOLOGICAL_CHANGE	-0.6326	-1.5142	0.0544	0.3527	1
REGULATION_OF_HEMOGLOBIN_BIOSYNTHETIC_PROCESS	-0.632	-1.2752	0.1957	0.5244	1
MEIOTIC_MISMATCH_REPAIR	-0.6318	-1.3046	0.174	0.5094	1
CELLULAR_RESPONSE_TO_SODIUM_ARSENITE	-0.6315	-1.2755	0.1965	0.5246	1
ALPHA_AMINO_ACID_METABOLIC_PROCESS	0.5682	1.8204	0.0103	0.0834	0.922
ASPARTATE_FAMILY_AMINO_ACID_METABOLIC_PROCESS	0.5639	1.6954	0.0313	0.1225	0.999
REGULATION_OF_HISTONE_H3_K27_METHYLATION	-0.6304	-1.352	0.1172	0.4782	1
GLUTAMATE_HOMEOSTASIS	-0.6302	-1.2799	0.1967	0.5231	1
AMINO_ACID_HOMEOSTASIS	-0.6302	-1.2799	0.1967	0.5234	1
REGULATION_OF_CELLULAR_RESPONSE_TO_MACROPHAGE_COLONY_STIMULATING_FACTOR_STIMULUS	-0.6302	-1.1196	0.3724	0.6148	1
INDOLE_CONTAINING_COMPOUND_METABOLIC_PROCESS	0.562	1.5733	0.0212	0.222	1
REGULATION_OF_RETINAL_GANGLION_CELL_AXON_GUIDANCE	-0.6296	-1.2035	0.2741	0.567	1
TONGUE_MORPHOGENESIS	-0.6292	-1.4172	0.0937	0.4356	1
UBIQUITIN_RECYCLING	-0.6291	-1.5726	0.0359	0.2869	1
REGULATION_OF_FERTILIZATION	-0.6291	-1.4697	0.0637	0.3964	1
POSITIVE_REGULATION_OF_PODOSOME_ASSEMBLY	-0.6289	-1.3692	0.1336	0.4699	1
PROTEIN_SIDE_CHAIN_DEGLUTAMYLATION	-0.6287	-1.2395	0.2293	0.5503	1
CELL_ADHESION_INVOLVED_IN_HEART_MORPHOGENESIS	-0.6286	-1.1765	0.3092	0.5828	1
DETECTION_OF_BACTERIAL_LIPOPROTEIN	-0.6285	-1.1491	0.3326	0.599	1
CELLULAR_HORMONE_METABOLIC_PROCESS	0.5606	1.8426	0.0019	0.0811	0.872
REGULATION_OF_DNA_LIGATION	-0.6282	-1.3909	0.1137	0.4559	1
POSTSYNAPTIC_CYTOSKELETON_ORGANIZATION	-0.628	-1.6044	0.0182	0.2595	1
SOMATIC_DIVERSIFICATION_OF_T_CELL_RECEPTOR_GENES	-0.628	-1.2167	0.2629	0.5616	1
POSITIVE_REGULATION_OF_IRE1_MEDIATED_UNFOLDED_PROTEIN_RESPONSE	-0.6278	-1.3438	0.1336	0.4827	1
POSITIVE_REGULATION_OF_STEROL_TRANSPORT	0.5594	1.7218	0.0098	0.1093	0.998
CLUSTERING_OF_VOLTAGE_GATED_SODIUM_CHANNELS	-0.6269	-1.3153	0.154	0.503	1
NEGATIVE_REGULATION_OF_LIPOPROTEIN_METABOLIC_PROCESS	-0.6264	-1.2715	0.2039	0.5256	1
GLUTAMINE_FAMILY_AMINO_ACID_CATABOLIC_PROCESS	0.5543	1.6033	0.0193	0.1918	1
PRIMARY_ALCOHOL_METABOLIC_PROCESS	0.5524	1.7905	0.0076	0.0874	0.966
NEUTRAL_LIPID_CATABOLIC_PROCESS	0.5523	1.7257	0.0149	0.1092	0.997
POSITIVE_REGULATION_OF_DOUBLE_STRAND_BREAK_REPAIR_VIA_NONHOMOLOGOUS_END_JOINING	-0.6253	-1.5505	0.0256	0.3135	1
TERPENOID_METABOLIC_PROCESS	0.5508	1.8176	0.0057	0.0842	0.929
EMBRYONIC_CLEAVAGE	-0.625	-1.3709	0.1141	0.4674	1
DEOXYRIBOSE_PHOSPHATE_BIOSYNTHETIC_PROCESS	-0.6249	-1.5998	0.035	0.264	1
POSITIVE_REGULATION_OF_METAPHASE_ANAPHASE_TRANSITION_OF_CELL_CYCLE	-0.6249	-1.5027	0.0619	0.3638	1
DEPHOSPHORYLATION_OF_RNA_POLYMERASE_II_C_TERMINAL_DOMAIN	-0.6248	-1.2985	0.1888	0.514	1
NEGATIVE_REGULATION_OF_COAGULATION	0.5504	1.581	0.0291	0.2144	1
ECTODERMAL_CELL_DIFFERENTIATION	-0.6246	-1.2874	0.1785	0.5192	1
REGULATION_OF_DEVELOPMENT_HETEROCHRONIC	-0.6244	-1.3903	0.0985	0.4559	1
MYELOID_DENDRITIC_CELL_CYTOKINE_PRODUCTION	-0.6243	-1.2331	0.25	0.5519	1
TELOMERIC_LOOP_DISASSEMBLY	-0.6241	-1.4134	0.1062	0.4398	1
POSITIVE_REGULATION_OF_IMMATURE_T_CELL_PROLIFERATION	-0.6241	-1.2255	0.234	0.5594	1
POSITIVE_REGULATION_OF_STEROID_METABOLIC_PROCESS	0.5351	1.5683	0.0327	0.2254	1
ENDOTHELIAL_CELL_MATRIX_ADHESION	-0.6232	-1.2913	0.2	0.5181	1
METANEPHRIC_PART_OF_URETERIC_BUD_DEVELOPMENT	-0.6225	-1.2773	0.1796	0.5242	1
SMALL_MOLECULE_CATABOLIC_PROCESS	0.5284	1.9439	0	0.0579	0.5
VENTRICULAR_COMPACT_MYOCARDIUM_MORPHOGENESIS	-0.622	-1.3592	0.1422	0.4766	1
TRANS_SYNAPTIC_SIGNALING_BY_LIPID	-0.622	-1.3365	0.1336	0.4876	1
REGULATION_OF_NODAL_SIGNALING_PATHWAY_INVOLVED_IN_DETERMINATION_OF_LEFT_RIGHT_ASYMMETRY	-0.6216	-1.2382	0.215	0.5499	1
FATTY_ACID_METABOLIC_PROCESS	0.522	1.9519	0	0.0592	0.463
POSITIVE_REGULATION_OF_EPITHELIAL_CELL_DIFFERENTIATION_INVOLVED_IN_KIDNEY_DEVELOPMENT	-0.6211	-1.3455	0.1224	0.4819	1
PROTEIN_POLYGLUTAMYLATION	-0.6206	-1.3956	0.1092	0.4535	1
PROTEIN_K29_LINKED_DEUBIQUITINATION	-0.6206	-1.2367	0.2177	0.5511	1
CELLULAR_ALDEHYDE_METABOLIC_PROCESS	0.5168	1.7001	0.0243	0.1219	0.999
POSITIVE_REGULATION_OF_MAST_CELL_CHEMOTAXIS	-0.6203	-1.1725	0.3101	0.5857	1
CELLULAR_MODIFIED_AMINO_ACID_CATABOLIC_PROCESS	0.5157	1.5717	0.0358	0.2238	1
REGULATION_OF_ENTRY_OF_BACTERIUM_INTO_HOST_CELL	-0.6186	-1.3418	0.1432	0.4849	1
DICARBOXYLIC_ACID_METABOLIC_PROCESS	0.5102	1.6497	0.026	0.1495	0.999
REGULATION_OF_SMAD_PROTEIN_COMPLEX_ASSEMBLY	-0.6184	-1.2728	0.1759	0.5249	1
CELLULAR_AMINO_ACID_BIOSYNTHETIC_PROCESS	0.5085	1.6634	0.0253	0.1421	0.999
RESPONSE_TO_GLUCAGON	0.5085	1.5911	0.0298	0.203	1
STEROL_HOMEOSTASIS	0.5038	1.6672	0.0282	0.141	0.999
LONG_CHAIN_FATTY_ACID_BIOSYNTHETIC_PROCESS	0.5018	1.5756	0.0174	0.2191	1
FOLATE_TRANSMEMBRANE_TRANSPORT	-0.6178	-1.3007	0.1826	0.5114	1
ORGANIC_HYDROXY_COMPOUND_CATABOLIC_PROCESS	0.4998	1.7628	0.0037	0.0945	0.984
ESTABLISHMENT_OF_VIRAL_LATENCY	-0.6177	-1.5463	0.0314	0.3206	1
REGULATION_OF_HISTONE_H2B_UBIQUITINATION	-0.6174	-1.3107	0.194	0.5049	1
SOMATIC_DIVERSIFICATION_OF_IMMUNE_RECEPTORS_VIA_SOMATIC_MUTATION	-0.6172	-1.5956	0.0352	0.267	1
COPPER_ION_TRANSMEMBRANE_TRANSPORT	-0.6171	-1.2661	0.2239	0.5287	1
REGULATION_OF_ISOMERASE_ACTIVITY	-0.6168	-1.3578	0.1212	0.4766	1
POSITIVE_REGULATION_OF_NATURAL_KILLER_CELL_MEDIATED_IMMUNE_RESPONSE_TO_TUMOR_CELL	-0.6163	-1.2438	0.2371	0.5466	1
FAT_SOLUBLE_VITAMIN_METABOLIC_PROCESS	0.4984	1.6381	0.011	0.1596	1
PROTEIN_LOCALIZATION_TO_NUCLEAR_BODY	-0.6157	-1.5159	0.0728	0.351	1
POSITIVE_REGULATION_OF_SENSORY_PERCEPTION_OF_PAIN	-0.6149	-1.2633	0.1918	0.5303	1
MEMBRANE_FISSION	-0.6148	-1.604	0.0248	0.2597	1
NEUTRAL_LIPID_METABOLIC_PROCESS	0.4963	1.7864	0.0076	0.0899	0.969
OLEFINIC_COMPOUND_METABOLIC_PROCESS	0.4944	1.7746	0.0036	0.092	0.976
PEPTIDYL_LYSINE_OXIDATION	-0.6146	-1.1186	0.3526	0.6154	1
VACUOLE_FUSION	-0.614	-1.2573	0.254	0.5343	1
REGULATION_OF_PROTEIN_LOCALIZATION_TO_CHROMOSOME_TELOMERIC_REGION	-0.6136	-1.4882	0.0775	0.3797	1
PROTEIN_TRANSPORT_TO_VACUOLE_INVOLVED_IN_UBIQUITIN_DEPENDENT_PROTEIN_CATABOLIC_PROCESS_VIA_THE_MULTIVESICULAR_BODY_SORTING_PATHWAY	-0.6134	-1.3599	0.1161	0.4767	1
3_PHOSPHOADENOSINE_5_PHOSPHOSULFATE_BIOSYNTHETIC_PROCESS	-0.6132	-1.3795	0.1245	0.4603	1
TELOMERIC_D_LOOP_DISASSEMBLY	-0.6132	-1.3521	0.1398	0.4785	1
V_D_J_RECOMBINATION	-0.613	-1.5684	0.0216	0.2914	1
REGULATION_OF_TRANSFORMING_GROWTH_FACTOR_BETA_ACTIVATION	-0.613	-1.3454	0.1533	0.4816	1
ISOPRENOID_METABOLIC_PROCESS	0.4944	1.6944	0.0209	0.1227	0.999
REGULATION_OF_STEROL_TRANSPORT	0.4906	1.697	0.0148	0.1235	0.999
PENTOSE_PHOSPHATE_SHUNT_NON_OXIDATIVE_BRANCH	-0.6127	-1.2865	0.1824	0.5199	1
NEGATIVE_REGULATION_OF_DNA_DAMAGE_CHECKPOINT	-0.6127	-1.2097	0.2558	0.5638	1
NEGATIVE_REGULATION_OF_ENDOPLASMIC_RETICULUM_CALCIUM_ION_CONCENTRATION	-0.6126	-1.4392	0.0617	0.4185	1
MAINTENANCE_OF_SISTER_CHROMATID_COHESION	-0.6125	-1.3086	0.1756	0.5075	1
T_HELPER_1_CELL_CYTOKINE_PRODUCTION	-0.6125	-1.1627	0.3375	0.5921	1
PURINE_DEOXYRIBONUCLEOSIDE_TRIPHOSPHATE_METABOLIC_PROCESS	-0.6117	-1.404	0.1197	0.4471	1
GALACTOLIPID_BIOSYNTHETIC_PROCESS	-0.6115	-1.2467	0.2215	0.5437	1
VITAMIN_D_RECEPTOR_SIGNALING_PATHWAY	-0.6112	-1.4535	0.0725	0.4113	1
MAST_CELL_PROLIFERATION	-0.6112	-1.203	0.2668	0.5668	1
NEGATIVE_REGULATION_OF_DEFENSE_RESPONSE_TO_BACTERIUM	-0.611	-1.3262	0.186	0.4952	1
THIOESTER_METABOLIC_PROCESS	0.4894	1.6267	0.0418	0.1677	1
PYRIMIDINE_NUCLEOSIDE_TRIPHOSPHATE_BIOSYNTHETIC_PROCESS	-0.6107	-1.5696	0.0455	0.292	1
CELLULAR_LIPID_CATABOLIC_PROCESS	0.4886	1.8925	0.0019	0.0615	0.704
PROTEIN_LOCALIZATION_TO_NUCLEOPLASM	-0.6102	-1.6167	0.0258	0.2529	1
INOSITOL_METABOLIC_PROCESS	-0.6102	-1.5189	0.0321	0.3496	1
POSITIVE_REGULATION_OF_ARP2_3_COMPLEX_MEDIATED_ACTIN_NUCLEATION	-0.6099	-1.4461	0.07	0.4149	1
STEROID_METABOLIC_PROCESS	0.4867	1.808	0.0059	0.0887	0.949
NUCLEAR_BODY_ORGANIZATION	-0.6098	-1.5416	0.0402	0.3263	1
MONOCARBOXYLIC_ACID_BIOSYNTHETIC_PROCESS	0.4844	1.8306	0.0019	0.0828	0.902
NEGATIVE_REGULATION_OF_MYELINATION	-0.6094	-1.3754	0.119	0.4644	1
UNSATURATED_FATTY_ACID_METABOLIC_PROCESS	0.4843	1.7606	0	0.0941	0.984
DOLICHOL_METABOLIC_PROCESS	-0.6089	-1.2819	0.206	0.5233	1
HISTONE_H3_K4_DEMETHYLATION_TRIMETHYL_H3_K4_SPECIFIC	-0.6086	-1.2079	0.2547	0.5649	1
ROUNDABOUT_SIGNALING_PATHWAY	-0.6086	-1.1988	0.2882	0.5675	1
SECONDARY_METABOLIC_PROCESS	0.4839	1.6046	0.021	0.1908	1
GLYCOSYLCERAMIDE_BIOSYNTHETIC_PROCESS	-0.6084	-1.3382	0.1197	0.4873	1
ZYMOGEN_ACTIVATION	0.4821	1.57	0.0422	0.2258	1
POSITIVE_REGULATION_OF_CHROMOSOME_SEPARATION	-0.608	-1.5659	0.0363	0.2946	1
SKELETAL_MUSCLE_SATELLITE_CELL_DIFFERENTIATION	-0.6079	-1.3802	0.1099	0.461	1
REGULATION_OF_NEUTROPHIL_DEGRANULATION	-0.6079	-1.0675	0.4235	0.6419	1
REGULATION_OF_VENTRICULAR_CARDIAC_MUSCLE_CELL_ACTION_POTENTIAL	-0.6078	-1.38	0.115	0.4604	1
ORGANIC_ACID_BIOSYNTHETIC_PROCESS	0.4818	1.8476	0.002	0.0835	0.857
NEGATIVE_REGULATION_OF_UBIQUITIN_PROTEIN_LIGASE_ACTIVITY	-0.6076	-1.4099	0.11	0.4422	1
REGULATION_OF_ESTABLISHMENT_OF_PROTEIN_LOCALIZATION_TO_CHROMOSOME	-0.6075	-1.3903	0.134	0.4562	1
REGULATION_OF_FATTY_ACID_BIOSYNTHETIC_PROCESS	0.4751	1.5553	0.0313	0.2446	1
OUTER_EAR_MORPHOGENESIS	-0.6069	-1.2363	0.2343	0.5517	1
MITOCHONDRIAL_DNA_METABOLIC_PROCESS	-0.6066	-1.5095	0.0725	0.3576	1
HORMONE_METABOLIC_PROCESS	0.4745	1.7776	0	0.0903	0.974
DUCTUS_ARTERIOSUS_CLOSURE	-0.6065	-1.1622	0.2989	0.5923	1
RESOLUTION_OF_MEIOTIC_RECOMBINATION_INTERMEDIATES	-0.6064	-1.5247	0.0577	0.3439	1
LIPID_CATABOLIC_PROCESS	0.4723	1.8844	0	0.0652	0.737
MONOCARBOXYLIC_ACID_METABOLIC_PROCESS	0.4659	1.847	0	0.0817	0.859
ICOSANOID_METABOLIC_PROCESS	0.4632	1.6803	0	0.1321	0.999
PROTEIN_LOCALIZATION_TO_CYTOPLASMIC_STRESS_GRANULE	-0.6052	-1.3857	0.0802	0.458	1
POLYAMINE_TRANSPORT	-0.6052	-1.3578	0.1154	0.4763	1
LIPID_HOMEOSTASIS	0.4599	1.6612	0.0184	0.1429	0.999
SURFACTANT_HOMEOSTASIS	-0.6049	-1.3541	0.1502	0.4769	1
COLLAGEN_ACTIVATED_SIGNALING_PATHWAY	-0.6048	-1.3738	0.1339	0.4651	1
NUCLEOSIDE_BISPHOSPHATE_METABOLIC_PROCESS	0.4578	1.6079	0.0475	0.1865	1
PROGRAMMED_CELL_DEATH_INVOLVED_IN_CELL_DEVELOPMENT	-0.6047	-1.4015	0.0968	0.4504	1
CELLULAR_AMINO_ACID_METABOLIC_PROCESS	0.4555	1.7141	0.0284	0.1148	0.998
SEQUESTERING_OF_ZINC_ION	-0.6043	-1.4223	0.1116	0.4296	1
REGULATION_OF_FATTY_ACID_METABOLIC_PROCESS	0.4468	1.5992	0.0177	0.192	1
ORGANELLE_INHERITANCE	-0.6036	-1.6088	0.0119	0.2542	1
CHOLESTEROL_EFFLUX	0.4429	1.5523	0.0413	0.2491	1
MONOSACCHARIDE_BIOSYNTHETIC_PROCESS	0.4398	1.5999	0.0421	0.193	1
COHESIN_LOADING	-0.6032	-1.2284	0.2308	0.5567	1
ORGANIC_ACID_METABOLIC_PROCESS	0.4313	1.7794	0.0102	0.0899	0.974
FATTY_ACID_BIOSYNTHETIC_PROCESS	0.3992	1.5859	0.0131	0.2082	1
COLLAGEN_ACTIVATED_TYROSINE_KINASE_RECEPTOR_SIGNALING_PATHWAY	-0.602	-1.346	0.1553	0.4824	1
TELOMERE_MAINTENANCE_IN_RESPONSE_TO_DNA_DAMAGE	-0.6018	-1.4957	0.0475	0.3721	1
PEPTIDYL_ARGININE_OMEGA_N_METHYLATION	-0.6017	-1.3484	0.1383	0.481	1
DNA_CATABOLIC_PROCESS_EXONUCLEOLYTIC	-0.6016	-1.4292	0.0844	0.425	1
POSITIVE_REGULATION_OF_PINOCYTOSIS	-0.6013	-1.2704	0.1976	0.5271	1
ORGANIC_HYDROXY_COMPOUND_METABOLIC_PROCESS	0.3733	1.6341	0.0093	0.1593	1
LYSOSOMAL_LUMEN_ACIDIFICATION	-0.6011	-1.3935	0.1102	0.4538	1
CHROMOSOME_LOCALIZATION_TO_NUCLEAR_ENVELOPE_INVOLVED_IN_HOMOLOGOUS_CHROMOSOME_SEGREGATION	-0.601	-1.2503	0.228	0.5401	1
NEGATIVE_REGULATION_OF_TRANSCRIPTION_BY_COMPETITIVE_PROMOTER_BINDING	-0.6008	-1.4798	0.0491	0.3873	1
SMALL_MOLECULE_BIOSYNTHETIC_PROCESS	0.3572	1.5773	0.0271	0.2187	1
POSITIVE_REGULATION_OF_SYNAPTIC_PLASTICITY	-0.6003	-1.356	0.1253	0.4772	1
REGULATION_OF_EARLY_ENDOSOME_TO_LATE_ENDOSOME_TRANSPORT	-0.6002	-1.53	0.0566	0.3382	1
CHIASMA_ASSEMBLY	-0.6002	-1.2954	0.1711	0.5154	1
SNO_S_RNA_3_END_PROCESSING	-0.6001	-1.4504	0.1096	0.4135	1
REGULATION_OF_AUTOPHAGIC_CELL_DEATH	-0.6	-1.1958	0.2802	0.5676	1
POSITIVE_REGULATION_OF_RECEPTOR_BINDING	-0.5993	-1.376	0.131	0.4638	1
ELASTIN_METABOLIC_PROCESS	-0.599	-1.2673	0.1859	0.5281	1
NEGATIVE_REGULATION_OF_CELL_MORPHOGENESIS_INVOLVED_IN_DIFFERENTIATION	-0.5989	-1.546	0.0324	0.3208	1
REGULATION_OF_ADHERENS_JUNCTION_ORGANIZATION	-0.5988	-1.3204	0.1409	0.499	1
SMALL_MOLECULE_METABOLIC_PROCESS	0.3252	1.5506	0.0248	0.2496	1
REGULATION_OF_DEVELOPMENTAL_PIGMENTATION	-0.5986	-1.4325	0.0616	0.4234	1
POSITIVE_REGULATION_OF_DOPAMINE_RECEPTOR_SIGNALING_PATHWAY	-0.5985	-1.2016	0.256	0.5659	1
EYELID_DEVELOPMENT_IN_CAMERA_TYPE_EYE	-0.5983	-1.4384	0.0909	0.4192	1
NEGATIVE_REGULATION_OF_MITOCHONDRIAL_FUSION	-0.5981	-1.4652	0.0761	0.3986	1
REGULATION_OF_OOCYTE_MATURATION	-0.5981	-1.3187	0.1527	0.4994	1
PROTEIN_LOCALIZATION_TO_ORGANELLE	-0.3236	-1.6377	0.0101	0.2286	1
REGULATION_OF_SISTER_CHROMATID_COHESION	-0.5977	-1.5103	0.0584	0.3575	1
REGULATION_OF_TRANSCRIPTION_FROM_RNA_POLYMERASE_II_PROMOTER_INVOLVED_IN_HEART_DEVELOPMENT	-0.5977	-1.2029	0.286	0.5666	1
CELLULAR_MACROMOLECULE_CATABOLIC_PROCESS	-0.3328	-1.6788	0.0098	0.1878	1
PROTEIN_CONTAINING_COMPLEX_SUBUNIT_ORGANIZATION	-0.3421	-1.6975	0	0.167	0.998
PROTEASOMAL_PROTEIN_CATABOLIC_PROCESS	-0.3468	-1.6593	0.0139	0.206	1
CELLULAR_COMPONENT_DISASSEMBLY	-0.3478	-1.6273	0.0021	0.2384	1
VOLUNTARY_MUSCULOSKELETAL_MOVEMENT	-0.5971	-1.2492	0.214	0.5406	1
RNA_SPLICING_VIA_ENDONUCLEOLYTIC_CLEAVAGE_AND_LIGATION	-0.5968	-1.5363	0.0452	0.333	1
PROTEIN_MODIFICATION_BY_SMALL_PROTEIN_CONJUGATION	-0.362	-1.6376	0.0059	0.2283	1
LACRIMAL_GLAND_DEVELOPMENT	-0.5967	-1.1609	0.3304	0.5927	1
NEGATIVE_REGULATION_OF_SMOOTHENED_SIGNALING_PATHWAY_INVOLVED_IN_DORSAL_VENTRAL_NEURAL_TUBE_PATTERNING	-0.5958	-1.1748	0.2843	0.5839	1
POSITIVE_REGULATION_OF_NATURAL_KILLER_CELL_CHEMOTAXIS	-0.5958	-1.109	0.3597	0.6215	1
CANONICAL_WNT_SIGNALING_PATHWAY_INVOLVED_IN_CARDIAC_MUSCLE_CELL_FATE_COMMITMENT	-0.5954	-1.204	0.2303	0.5664	1
NEGATIVE_REGULATION_OF_TOLL_LIKE_RECEPTOR_2_SIGNALING_PATHWAY	-0.5953	-1.1048	0.4049	0.6248	1
GDP_MANNOSE_METABOLIC_PROCESS	-0.5952	-1.1684	0.311	0.5884	1
REGULATION_OF_TRANSLATIONAL_INITIATION	-0.3638	-1.6561	0.0421	0.2087	1
HISTONE_CITRULLINATION	-0.5944	-1.1254	0.362	0.6128	1
FORMATION_OF_EXTRACHROMOSOMAL_CIRCULAR_DNA	-0.5943	-1.4502	0.0848	0.413	1
PROTEIN_MODIFICATION_BY_SMALL_PROTEIN_CONJUGATION_OR_REMOVAL	-0.3643	-1.6321	0.0098	0.2325	1
POSITIVE_REGULATION_OF_EXTRINSIC_APOPTOTIC_SIGNALING_PATHWAY_VIA_DEATH_DOMAIN_RECEPTORS	-0.5942	-1.4723	0.0703	0.3921	1
NEGATIVE_REGULATION_OF_GLIAL_CELL_APOPTOTIC_PROCESS	-0.5941	-1.2879	0.1842	0.5194	1
MIDBODY_ABSCISSION	-0.594	-1.6087	0.0317	0.2534	1
TELOMERASE_RNA_LOCALIZATION	-0.5939	-1.5787	0.0703	0.2812	1
REGULATION_OF_NEUROMUSCULAR_JUNCTION_DEVELOPMENT	-0.5937	-1.2163	0.2572	0.562	1
PROTEIN_TRANSPORT_WITHIN_LIPID_BILAYER	-0.5935	-1.2147	0.2591	0.5621	1
VESICLE_TETHERING	-0.5934	-1.3224	0.1516	0.4973	1
CELL_DIFFERENTIATION_INVOLVED_IN_EMBRYONIC_PLACENTA_DEVELOPMENT	-0.5932	-1.508	0.0451	0.3583	1
BASE_EXCISION_REPAIR_GAP_FILLING	-0.5932	-1.1541	0.3307	0.596	1
NUCLEAR_TRANSCRIBED_MRNA_CATABOLIC_PROCESS_EXONUCLEOLYTIC_3_5	-0.5929	-1.4781	0.1027	0.3899	1
RNA_CATABOLIC_PROCESS	-0.3667	-1.7079	0.0453	0.1591	0.998
REGULATION_OF_ENDODEOXYRIBONUCLEASE_ACTIVITY	-0.5927	-1.479	0.0578	0.3887	1
DENDRITIC_TRANSPORT	-0.5926	-1.3987	0.1056	0.4519	1
POSITIVE_REGULATION_OF_PROTEIN_LOCALIZATION_TO_CENTROSOME	-0.5926	-1.3119	0.1822	0.5044	1
POLYAMINE_BIOSYNTHETIC_PROCESS	-0.5925	-1.616	0.0532	0.2523	1
REGULATION_OF_INTRACELLULAR_TRANSPORT	-0.3686	-1.6695	0.0021	0.1967	1
ANTEROGRADE_NEURONAL_DENSE_CORE_VESICLE_TRANSPORT	-0.5921	-1.284	0.1899	0.522	1
TRANSCRIPTION_FACTOR_CATABOLIC_PROCESS	-0.592	-1.1965	0.2865	0.5677	1
CAVEOLIN_MEDIATED_ENDOCYTOSIS	-0.5919	-1.4554	0.0885	0.4092	1
HAIR_CYCLE_PHASE	-0.5919	-1.2407	0.2426	0.5501	1
DNA_DOUBLE_STRAND_BREAK_PROCESSING	-0.5918	-1.5748	0.0263	0.2839	1
REGULATION_OF_MRNA_METABOLIC_PROCESS	-0.3698	-1.7298	0.0239	0.1423	0.997
REGULATION_OF_MRNA_CATABOLIC_PROCESS	-0.371	-1.6897	0.0294	0.1755	0.999
POSITIVE_REGULATION_OF_TUMOR_NECROSIS_FACTOR_MEDIATED_SIGNALING_PATHWAY	-0.5915	-1.3511	0.1692	0.4786	1
MEIOTIC_CYTOKINESIS	-0.5911	-1.2382	0.2167	0.5497	1
REGULATION_OF_INTRACELLULAR_PROTEIN_TRANSPORT	-0.3748	-1.6668	0.0021	0.1999	1
REGULATION_OF_CELLULAR_RESPONSE_TO_STRESS	-0.3756	-1.6648	0.002	0.2024	1
REGULATION_OF_CAVEOLIN_MEDIATED_ENDOCYTOSIS	-0.5908	-1.2981	0.174	0.514	1
POSITIVE_REGULATION_OF_PROTEIN_LOCALIZATION_TO_SYNAPSE	-0.5906	-1.3971	0.1113	0.453	1
MICROTUBULE_ANCHORING_AT_CENTROSOME	-0.5904	-1.3825	0.1144	0.4615	1
REGULATION_OF_MESODERMAL_CELL_DIFFERENTIATION	-0.5904	-1.3649	0.0978	0.4722	1
POSITIVE_REGULATION_OF_RETINOIC_ACID_RECEPTOR_SIGNALING_PATHWAY	-0.5902	-1.2119	0.2541	0.5628	1
MRNA_METABOLIC_PROCESS	-0.3802	-1.758	0.0254	0.1228	0.988
GLYCOLIPID_TRANSPORT	-0.5898	-1.2702	0.1885	0.5268	1
REGULATION_OF_VOLTAGE_GATED_SODIUM_CHANNEL_ACTIVITY	-0.5894	-1.347	0.1206	0.4824	1
REGULATION_OF_CELLULAR_PROTEIN_LOCALIZATION	-0.3824	-1.6781	0	0.1886	1
SMALL_NUCLEOLAR_RIBONUCLEOPROTEIN_COMPLEX_ASSEMBLY	-0.5891	-1.3061	0.173	0.5086	1
POSITIVE_REGULATION_OF_WNT_SIGNALING_PATHWAY_PLANAR_CELL_POLARITY_PATHWAY	-0.5889	-1.3792	0.1228	0.4602	1
SMOOTH_MUSCLE_ADAPTATION	-0.5888	-1.1005	0.3897	0.6267	1
REGULATION_OF_MITOCHONDRIAL_RNA_CATABOLIC_PROCESS	-0.5883	-1.2132	0.2368	0.563	1
PURINE_DEOXYRIBONUCLEOTIDE_CATABOLIC_PROCESS	-0.5882	-1.3949	0.0987	0.453	1
NEGATIVE_REGULATION_OF_AMYLOID_PRECURSOR_PROTEIN_BIOSYNTHETIC_PROCESS	-0.5881	-1.6144	0.0397	0.2518	1
REGULATION_OF_PROTEIN_MODIFICATION_BY_SMALL_PROTEIN_CONJUGATION_OR_REMOVAL	-0.3861	-1.6479	0.0144	0.2175	1
REGULATION_OF_CELL_CYCLE_G2_M_PHASE_TRANSITION	-0.5875	-2.149	0	0.3287	0.073
PRODUCTION_OF_SIRNA_INVOLVED_IN_RNA_INTERFERENCE	-0.5873	-1.4897	0.054	0.3787	1
RIBOSOME_DISASSEMBLY	-0.587	-1.428	0.0935	0.4267	1
HARD_PALATE_DEVELOPMENT	-0.5869	-1.2214	0.2377	0.5604	1
NEGATIVE_REGULATION_OF_NEURON_PROJECTION_REGENERATION	-0.5868	-1.4737	0.0841	0.3913	1
ORGANELLE_DISASSEMBLY	-0.3911	-1.6469	0.0164	0.2174	1
NEGATIVE_REGULATION_OF_HISTONE_METHYLATION	-0.586	-1.5355	0.0534	0.3333	1
RETROGRADE_TRANS_SYNAPTIC_SIGNALING	-0.5859	-1.3892	0.0987	0.4567	1
AMINO_SUGAR_BIOSYNTHETIC_PROCESS	-0.5858	-1.4128	0.0903	0.4402	1
TRANSLOCATION_OF_MOLECULES_INTO_HOST	-0.5858	-1.3847	0.1233	0.4591	1
REGULATION_OF_INTRINSIC_APOPTOTIC_SIGNALING_PATHWAY	-0.3947	-1.6778	0.0145	0.1885	1
REGULATION_OF_INORGANIC_ANION_TRANSMEMBRANE_TRANSPORT	-0.5851	-1.3002	0.1845	0.5117	1
POSITIVE_REGULATION_OF_EXTRACELLULAR_MATRIX_DISASSEMBLY	-0.5846	-1.1576	0.3292	0.5946	1
PEPTIDYL_ARGININE_N_METHYLATION	-0.5844	-1.4237	0.1073	0.4303	1
RESPONSE_TO_UV_C	-0.5843	-1.5242	0.0279	0.3448	1
MAINTENANCE_OF_PROTEIN_LOCATION_IN_MITOCHONDRION	-0.5843	-1.1491	0.3125	0.5992	1
NEGATIVE_REGULATION_OF_AUTOPHAGY_OF_MITOCHONDRION	-0.5842	-1.2857	0.2004	0.5211	1
TRYPTOPHAN_TRANSPORT	-0.5841	-1.1446	0.3186	0.6003	1
DICHOTOMOUS_SUBDIVISION_OF_AN_EPITHELIAL_TERMINAL_UNIT	-0.5841	-1.1345	0.359	0.6095	1
BOX_C_D_SNORNP_ASSEMBLY	-0.5839	-1.2703	0.2122	0.527	1
ENDOPLASMIC_RETICULUM_PLASMA_MEMBRANE_TETHERING	-0.5839	-1.1769	0.2897	0.5828	1
REGULATION_OF_RESTING_MEMBRANE_POTENTIAL	-0.5837	-1.2886	0.2004	0.5195	1
TOLL_LIKE_RECEPTOR_2_SIGNALING_PATHWAY	-0.5835	-1.4154	0.1057	0.4371	1
NEGATIVE_REGULATION_OF_MRNA_METABOLIC_PROCESS	-0.3954	-1.7173	0.0179	0.1517	0.997
INTRINSIC_APOPTOTIC_SIGNALING_PATHWAY	-0.3994	-1.7062	0	0.1589	0.998
POSITIVE_REGULATION_OF_ISOTYPE_SWITCHING_TO_IGG_ISOTYPES	-0.5832	-1.292	0.1931	0.5175	1
REGULATION_OF_GLUTAMATE_RECEPTOR_CLUSTERING	-0.5827	-1.172	0.2788	0.5861	1
REGULATION_OF_GAP_JUNCTION_ASSEMBLY	-0.5824	-1.2141	0.241	0.5622	1
SINGLE_STRANDED_VIRAL_RNA_REPLICATION_VIA_DOUBLE_STRANDED_DNA_INTERMEDIATE	-0.5823	-1.4675	0.0939	0.3968	1
GOLGI_LOCALIZATION	-0.5822	-1.5625	0.0457	0.2955	1
SENSORY_PERCEPTION_OF_SWEET_TASTE	-0.5822	-1.1718	0.3006	0.586	1
FUCOSE_METABOLIC_PROCESS	-0.5821	-1.5524	0.0366	0.3104	1
POSITIVE_REGULATION_OF_TROPHOBLAST_CELL_MIGRATION	-0.5821	-1.179	0.2888	0.581	1
REGULATION_OF_WNT_SIGNALING_PATHWAY_INVOLVED_IN_HEART_DEVELOPMENT	-0.5819	-1.381	0.1176	0.4623	1
POSITIVE_REGULATION_OF_PROTEIN_MODIFICATION_BY_SMALL_PROTEIN_CONJUGATION_OR_REMOVAL	-0.4007	-1.6229	0.0159	0.2431	1
SYNAPTIC_VESICLE_CYTOSKELETAL_TRANSPORT	-0.5817	-1.5874	0.0253	0.2751	1
POSITIVE_REGULATION_OF_TRANSCRIPTION_FROM_RNA_POLYMERASE_II_PROMOTER_IN_RESPONSE_TO_HYPOXIA	-0.5817	-1.2239	0.2539	0.5589	1
BUNDLE_OF_HIS_CELL_TO_PURKINJE_MYOCYTE_COMMUNICATION	-0.5816	-1.3107	0.147	0.5047	1
POSITIVE_REGULATION_OF_CELL_SIZE	-0.5814	-1.4599	0.0621	0.4027	1
INOSITOL_PHOSPHATE_CATABOLIC_PROCESS	-0.5812	-1.5815	0.0164	0.2786	1
REGULATION_OF_MEMBRANE_TUBULATION	-0.5811	-1.2908	0.1755	0.5175	1
CELLULAR_PROTEIN_CONTAINING_COMPLEX_ASSEMBLY	-0.4027	-1.8352	0	0.0805	0.893
VENTRICULAR_TRABECULA_MYOCARDIUM_MORPHOGENESIS	-0.5809	-1.3841	0.1478	0.4597	1
PROTEIN_HEXAMERIZATION	-0.5808	-1.3455	0.1543	0.4821	1
CELLULAR_RESPONSE_TO_SALT	-0.5805	-1.2739	0.2097	0.5247	1
ENDOCARDIUM_DEVELOPMENT	-0.5798	-1.4235	0.0994	0.4297	1
SEQUESTERING_OF_ACTIN_MONOMERS	-0.5798	-1.3451	0.1561	0.482	1
ANTEROGRADE_DENDRITIC_TRANSPORT	-0.5795	-1.1284	0.3839	0.6113	1
PROTEIN_LOCALIZATION_TO_NUCLEUS	-0.4036	-1.7459	0.0041	0.1299	0.992
GLUTATHIONE_TRANSMEMBRANE_TRANSPORT	-0.5791	-1.1615	0.2963	0.5926	1
POSITIVE_REGULATION_OF_ORGANELLE_ORGANIZATION	-0.4037	-1.7112	0	0.1567	0.998
PLATELET_DENSE_GRANULE_ORGANIZATION	-0.5787	-1.3526	0.1308	0.478	1
TENDON_DEVELOPMENT	-0.5786	-1.1764	0.3018	0.5826	1
NEGATIVE_REGULATION_OF_SMOOTH_MUSCLE_CELL_CHEMOTAXIS	-0.5783	-1.1271	0.37	0.6113	1
POST_EMBRYONIC_CAMERA_TYPE_EYE_DEVELOPMENT	-0.5776	-1.198	0.2725	0.5676	1
MAINTENANCE_OF_PROTEIN_LOCATION_IN_EXTRACELLULAR_REGION	-0.5773	-1.1327	0.3377	0.6098	1
POSITIVE_REGULATION_OF_INTRACELLULAR_PROTEIN_TRANSPORT	-0.4047	-1.7664	0	0.1195	0.985
NUCLEOBASE_CONTAINING_COMPOUND_TRANSPORT	-0.406	-1.7508	0.0039	0.1274	0.991
REGULATION_OF_BINDING_OF_SPERM_TO_ZONA_PELLUCIDA	-0.5766	-1.1224	0.3526	0.6135	1
MACROPHAGE_COLONY_STIMULATING_FACTOR_SIGNALING_PATHWAY	-0.5766	-1.0852	0.4289	0.635	1
RESPONSE_TO_RADIATION	-0.4075	-1.7328	0	0.1401	0.997
POSITIVE_REGULATION_OF_ASTROCYTE_DIFFERENTIATION	-0.5763	-1.4472	0.086	0.415	1
AMINOPHOSPHOLIPID_TRANSPORT	-0.5759	-1.296	0.18	0.5148	1
PROLINE_TRANSMEMBRANE_TRANSPORT	-0.5758	-1.3465	0.1362	0.4821	1
ECTODERM_DEVELOPMENT	-0.5757	-1.5995	0.0263	0.2641	1
PROTEIN_O_LINKED_MANNOSYLATION	-0.5756	-1.4769	0.0625	0.3907	1
REGULATION_OF_MEMBRANE_DEPOLARIZATION_DURING_CARDIAC_MUSCLE_CELL_ACTION_POTENTIAL	-0.5755	-1.062	0.4147	0.6462	1
REGULATION_OF_RECEPTOR_CATABOLIC_PROCESS	-0.5753	-1.49	0.0787	0.379	1
CELLULAR_HYPEROSMOTIC_SALINITY_RESPONSE	-0.5751	-1.3756	0.1031	0.4645	1
CELLULAR_RESPONSE_TO_RADIATION	-0.4109	-1.7511	0	0.1275	0.991
REGULATION_OF_PROTEIN_LOCALIZATION_TO_CENTROSOME	-0.5744	-1.3504	0.1458	0.4786	1
TAIL_ANCHORED_MEMBRANE_PROTEIN_INSERTION_INTO_ER_MEMBRANE	-0.5741	-1.1442	0.3167	0.6001	1
POSITIVE_REGULATION_OF_TELOMERASE_RNA_LOCALIZATION_TO_CAJAL_BODY	-0.574	-1.3609	0.1676	0.4764	1
NEURONAL_ION_CHANNEL_CLUSTERING	-0.5739	-1.3992	0.0974	0.4514	1
NUCLEOSIDE_TRIPHOSPHATE_METABOLIC_PROCESS	-0.4153	-1.6418	0.0062	0.225	1
REGULATION_OF_PROSTAGLANDIN_SECRETION	-0.5738	-1.3587	0.1268	0.4762	1
EPITHELIAL_CELL_CELL_ADHESION	-0.5737	-1.448	0.0868	0.4141	1
RNA_PROCESSING	-0.4165	-1.7429	0.021	0.1328	0.993
RNA_SURVEILLANCE	-0.5735	-1.5107	0.0761	0.3569	1
REGULATION_OF_ORGANELLE_TRANSPORT_ALONG_MICROTUBULE	-0.5734	-1.4531	0.0703	0.4111	1
RETROGRADE_NEURONAL_DENSE_CORE_VESICLE_TRANSPORT	-0.5734	-1.1635	0.3193	0.5917	1
PROTEIN_LOCALIZATION_TO_AXON	-0.5733	-1.1148	0.3652	0.6179	1
MRNA_PROCESSING	-0.4177	-1.7994	0.0176	0.0997	0.957
MAGNESIUM_ION_TRANSPORT	-0.5732	-1.446	0.085	0.4148	1
TYPE_I_PNEUMOCYTE_DIFFERENTIATION	-0.5731	-1.1249	0.3108	0.6131	1
POSITIVE_REGULATION_OF_NEURON_MIGRATION	-0.5729	-1.4311	0.0789	0.4232	1
FATTY_ACID_ELONGATION_SATURATED_FATTY_ACID	-0.5728	-1.3009	0.1936	0.5113	1
NEURAL_PLATE_PATTERN_SPECIFICATION	-0.5727	-1.2126	0.2532	0.5634	1
REGULATION_OF_HELICASE_ACTIVITY	-0.5726	-1.4142	0.1255	0.4389	1
BRANCHING_INVOLVED_IN_LABYRINTHINE_LAYER_MORPHOGENESIS	-0.5725	-1.3191	0.1728	0.4991	1
NEGATIVE_REGULATION_OF_TRANSCRIPTION_FROM_RNA_POLYMERASE_II_PROMOTER_IN_RESPONSE_TO_STRESS	-0.5724	-1.4292	0.104	0.4254	1
BRONCHIOLE_DEVELOPMENT	-0.5724	-1.1046	0.3722	0.6249	1
CELLULAR_RESPONSE_TO_OXYGEN_GLUCOSE_DEPRIVATION	-0.5723	-1.2042	0.2937	0.5666	1
TRANSCRIPTION_ELONGATION_FROM_RNA_POLYMERASE_II_PROMOTER	-0.4186	-1.6842	0.0374	0.181	1
REGULATION_OF_XENOPHAGY	-0.5719	-1.2605	0.211	0.5319	1
NEGATIVE_REGULATION_OF_CD4_POSITIVE_ALPHA_BETA_T_CELL_PROLIFERATION	-0.5716	-1.2018	0.2968	0.5659	1
REGULATION_OF_LYSOSOMAL_LUMEN_PH	-0.5712	-1.5169	0.0563	0.3505	1
NEGATIVE_REGULATION_OF_CELL_SUBSTRATE_JUNCTION_ORGANIZATION	-0.5709	-1.4885	0.0743	0.3794	1
DNA_TEMPLATED_TRANSCRIPTION_ELONGATION	-0.4187	-1.664	0.0404	0.2016	1
PROTEIN_ACYLATION	-0.4188	-1.6475	0.0061	0.2173	1
BIOLOGICAL_PHASE	-0.5701	-1.2761	0.1965	0.5244	1
CARDIAC_RIGHT_VENTRICLE_MORPHOGENESIS	-0.5697	-1.4642	0.0661	0.3992	1
ORGANELLE_ASSEMBLY	-0.4197	-1.7168	0	0.1516	0.998
BERGMANN_GLIAL_CELL_DIFFERENTIATION	-0.5686	-1.2803	0.2096	0.5242	1
REGULATION_OF_MEMBRANE_DEPOLARIZATION_DURING_ACTION_POTENTIAL	-0.5683	-1.1418	0.315	0.6024	1
CARDIAC_MUSCLE_CELL_MYOBLAST_DIFFERENTIATION	-0.5682	-1.2678	0.2263	0.5281	1
ASTRAL_MICROTUBULE_ORGANIZATION	-0.5676	-1.3907	0.103	0.456	1
CHANGES_TO_DNA_METHYLATION_INVOLVED_IN_EMBRYO_DEVELOPMENT	-0.5675	-1.1752	0.2949	0.584	1
AUTOCRINE_SIGNALING	-0.5675	-1.1193	0.3619	0.6148	1
GUANOSINE_CONTAINING_COMPOUND_BIOSYNTHETIC_PROCESS	-0.5673	-1.3647	0.1583	0.4724	1
ENZYME_DIRECTED_RRNA_PSEUDOURIDINE_SYNTHESIS	-0.5671	-1.088	0.4043	0.6336	1
REGULATION_OF_HISTONE_H3_K36_METHYLATION	-0.567	-1.1546	0.3301	0.5956	1
REGULATION_OF_MYOSIN_LIGHT_CHAIN_PHOSPHATASE_ACTIVITY	-0.5668	-1.1155	0.3895	0.6178	1
POSITIVE_REGULATION_OF_HELICASE_ACTIVITY	-0.5667	-1.2168	0.2642	0.5621	1
CYTOSKELETON_ORGANIZATION	-0.4204	-1.6574	0.0043	0.2076	1
MACROMOLECULE_METHYLATION	-0.4214	-1.6446	0.0156	0.2201	1
DOSAGE_COMPENSATION	-0.5665	-1.5148	0.0518	0.3526	1
HISTONE_MRNA_CATABOLIC_PROCESS	-0.5665	-1.4113	0.1105	0.4408	1
MICROTUBULE_NUCLEATION	-0.5662	-1.6028	0.0193	0.2603	1
POSITIVE_REGULATION_OF_GLIAL_CELL_PROLIFERATION	-0.566	-1.4328	0.1043	0.4232	1
TANGENTIAL_MIGRATION_FROM_THE_SUBVENTRICULAR_ZONE_TO_THE_OLFACTORY_BULB	-0.5659	-1.1523	0.3034	0.597	1
POSITIVE_REGULATION_OF_OSTEOBLAST_PROLIFERATION	-0.5657	-1.3117	0.1723	0.5041	1
REGULATION_OF_IRON_ION_TRANSMEMBRANE_TRANSPORT	-0.5657	-1.2789	0.1839	0.5236	1
HYPOTHALAMUS_CELL_DIFFERENTIATION	-0.5653	-1.2388	0.2125	0.5507	1
REGULATION_OF_NUCLEOCYTOPLASMIC_TRANSPORT	-0.4229	-1.7322	0.004	0.1395	0.997
MICROTUBULE_BASED_MOVEMENT	-0.4237	-1.6375	0.0021	0.2278	1
ERYTHROCYTE_MATURATION	-0.5647	-1.4485	0.0598	0.4141	1
NEUTROPHIL_APOPTOTIC_PROCESS	-0.5646	-1.1511	0.3571	0.5978	1
ESTABLISHMENT_OF_ORGANELLE_LOCALIZATION	-0.4239	-1.7994	0	0.0993	0.957
REGULATION_OF_MITOTIC_RECOMBINATION	-0.5644	-1.19	0.2674	0.5702	1
PLATELET_DERIVED_GROWTH_FACTOR_RECEPTOR_BETA_SIGNALING_PATHWAY	-0.5643	-1.336	0.1575	0.4881	1
SEBACEOUS_GLAND_DEVELOPMENT	-0.564	-1.2322	0.2773	0.5524	1
REGULATION_OF_ANTIGEN_PROCESSING_AND_PRESENTATION_OF_PEPTIDE_OR_POLYSACCHARIDE_ANTIGEN_VIA_MHC_CLASS_II	-0.564	-0.9986	0.5042	0.6833	1
DETERMINATION_OF_ADULT_LIFESPAN	-0.5639	-1.5425	0.0418	0.3249	1
NUCLEOSIDE_TRIPHOSPHATE_CATABOLIC_PROCESS	-0.5638	-1.5374	0.0479	0.3329	1
PEPTIDYL_ARGININE_METHYLATION	-0.5635	-1.5011	0.0579	0.3658	1
TRACHEA_CARTILAGE_DEVELOPMENT	-0.5633	-1.2718	0.1863	0.5257	1
REGULATION_OF_ORGANELLE_ORGANIZATION	-0.4242	-1.7967	0	0.1002	0.959
HISTONE_H3_K9_TRIMETHYLATION	-0.5631	-1.3188	0.1827	0.4995	1
TRIPEPTIDE_TRANSMEMBRANE_TRANSPORT	-0.563	-1.2565	0.1844	0.5353	1
PROTEIN_POLYMERIZATION	-0.425	-1.6395	0.0087	0.2269	1
REGULATION_OF_NEUTROPHIL_EXTRAVASATION	-0.5627	-1.1991	0.2941	0.5674	1
DENSE_CORE_GRANULE_TRANSPORT	-0.5626	-1.3709	0.1134	0.4671	1
REGULATION_OF_MITOTIC_SPINDLE_ASSEMBLY	-0.5625	-1.5615	0.0316	0.2966	1
RNA_SPLICING	-0.4264	-1.8163	0.0159	0.0917	0.928
DNA_METHYLATION_DEPENDENT_HETEROCHROMATIN_ASSEMBLY	-0.5623	-1.4632	0.0742	0.3994	1
DOLICHYL_DIPHOSPHATE_BIOSYNTHETIC_PROCESS	-0.5622	-1.2385	0.2546	0.5498	1
PROTEIN_MANNOSYLATION	-0.5619	-1.5657	0.0244	0.2945	1
HAIR_FOLLICLE_MATURATION	-0.5617	-1.3936	0.1155	0.4543	1
PYRIMIDINE_NUCLEOSIDE_TRIPHOSPHATE_METABOLIC_PROCESS	-0.5616	-1.5988	0.0416	0.2645	1
HISTONE_H2A_ACETYLATION	-0.5614	-1.5256	0.033	0.3441	1
POSITIVE_REGULATION_OF_CYTOPLASMIC_TRANSPORT	-0.5611	-1.3765	0.1381	0.4635	1
REGULATION_OF_IRE1_MEDIATED_UNFOLDED_PROTEIN_RESPONSE	-0.561	-1.4453	0.092	0.4129	1
NUCLEAR_TRANSPORT	-0.4268	-1.8453	0	0.0753	0.865
NEGATIVE_REGULATION_OF_STEM_CELL_POPULATION_MAINTENANCE	-0.5606	-1.1996	0.245	0.5669	1
POSITIVE_REGULATION_OF_CELLULAR_PROTEIN_LOCALIZATION	-0.4269	-1.7552	0.0021	0.1252	0.989
REGULATION_OF_GENE_SILENCING_BY_RNA	-0.4275	-1.6909	0.0117	0.1741	0.999
NUCLEAR_PORE_ORGANIZATION	-0.5603	-1.3329	0.159	0.49	1
POSITIVE_REGULATION_OF_DNA_METHYLATION_DEPENDENT_HETEROCHROMATIN_ASSEMBLY	-0.5603	-1.2351	0.2467	0.5516	1
PROTEIN_LOCALIZATION_TO_CHROMATIN	-0.5601	-1.5778	0.0391	0.2811	1
PYRIMIDINE_CONTAINING_COMPOUND_SALVAGE	-0.56	-1.3898	0.1207	0.456	1
HISTONE_ARGININE_METHYLATION	-0.5598	-1.4336	0.0897	0.4226	1
MRNA_5_SPLICE_SITE_RECOGNITION	-0.5596	-1.3327	0.1531	0.4895	1
MITOCHONDRIAL_FRAGMENTATION_INVOLVED_IN_APOPTOTIC_PROCESS	-0.5593	-1.4542	0.1004	0.4114	1
REGULATION_OF_MICROGLIAL_CELL_ACTIVATION	-0.5593	-1.4095	0.1264	0.4412	1
DOUBLE_STRAND_BREAK_REPAIR_VIA_SINGLE_STRAND_ANNEALING	-0.5591	-1.1193	0.3622	0.6149	1
PURINE_DEOXYRIBONUCLEOSIDE_MONOPHOSPHATE_METABOLIC_PROCESS	-0.559	-1.2182	0.2278	0.5616	1
PROTEIN_LOCALIZATION_TO_MICROTUBULE_END	-0.5587	-1.1231	0.3586	0.6136	1
POST_EMBRYONIC_ANIMAL_MORPHOGENESIS	-0.5584	-1.3525	0.1464	0.4781	1
RRNA_METHYLATION	-0.5582	-1.4862	0.1032	0.3798	1
COBALAMIN_TRANSPORT	-0.5582	-1.2551	0.2364	0.5362	1
FUCOSYLATION	-0.558	-1.4756	0.0556	0.3907	1
REGULATION_OF_PROTEIN_NEDDYLATION	-0.5576	-1.3497	0.1514	0.4791	1
LAYER_FORMATION_IN_CEREBRAL_CORTEX	-0.5576	-1.2579	0.1914	0.5343	1
ESTABLISHMENT_OR_MAINTENANCE_OF_MONOPOLAR_CELL_POLARITY	-0.5573	-1.502	0.0543	0.365	1
CHOLINE_TRANSPORT	-0.5573	-1.2245	0.2495	0.5592	1
BLASTOCYST_GROWTH	-0.5572	-1.5143	0.0888	0.3529	1
POSITIVE_REGULATION_OF_INTRACELLULAR_TRANSPORT	-0.4277	-1.857	0	0.0676	0.833
RESPONSE_TO_SODIUM_ARSENITE	-0.5565	-1.1906	0.2723	0.5701	1
AUDITORY_RECEPTOR_CELL_FATE_COMMITMENT	-0.5562	-1.0538	0.4518	0.6542	1
REGULATION_OF_CHROMATIN_ORGANIZATION	-0.4286	-1.6716	0.006	0.1945	1
MODULATION_BY_VIRUS_OF_HOST_CELLULAR_PROCESS	-0.5561	-1.5029	0.0392	0.3642	1
DENDRITE_ARBORIZATION	-0.556	-1.0922	0.4126	0.6319	1
NUCLEAR_TRANSCRIBED_MRNA_CATABOLIC_PROCESS_DEADENYLATION_DEPENDENT_DECAY	-0.4292	-1.6384	0.0177	0.2281	1
REGULATION_OF_GUANYL_NUCLEOTIDE_EXCHANGE_FACTOR_ACTIVITY	-0.5559	-1.3552	0.1397	0.477	1
POSITIVE_REGULATION_OF_CD4_POSITIVE_ALPHA_BETA_T_CELL_PROLIFERATION	-0.5554	-1.1736	0.2733	0.5845	1
PROTEIN_CONTAINING_COMPLEX_LOCALIZATION	-0.4302	-1.7705	0.002	0.1161	0.982
TRANSFORMING_GROWTH_FACTOR_BETA_ACTIVATION	-0.5552	-1.2445	0.2516	0.5464	1
SNRNA_PROCESSING	-0.5551	-1.5913	0.0398	0.271	1
NAIL_DEVELOPMENT	-0.5551	-1.2689	0.204	0.5278	1
RENAL_SYSTEM_VASCULATURE_MORPHOGENESIS	-0.5549	-1.0685	0.4274	0.6414	1
POSITIVE_REGULATION_OF_DENDRITIC_CELL_CYTOKINE_PRODUCTION	-0.5547	-1.1935	0.282	0.5675	1
NUCLEOTIDE_BINDING_OLIGOMERIZATION_DOMAIN_CONTAINING_1_SIGNALING_PATHWAY	-0.5546	-1.1183	0.3557	0.6154	1
HISTONE_H3_K9_METHYLATION	-0.5544	-1.5442	0.0391	0.322	1
NEGATIVE_REGULATION_OF_MONOCYTE_CHEMOTACTIC_PROTEIN_1_PRODUCTION	-0.5542	-1.1878	0.2281	0.5722	1
NEGATIVE_REGULATION_OF_ACTIVIN_RECEPTOR_SIGNALING_PATHWAY	-0.5541	-1.3861	0.0758	0.4583	1
INTERLEUKIN_23_PRODUCTION	-0.5541	-1.2194	0.2587	0.5609	1
REGULATION_OF_RAB_PROTEIN_SIGNAL_TRANSDUCTION	-0.5541	-1.2108	0.2713	0.5626	1
NEGATIVE_REGULATION_OF_WNT_SIGNALING_PATHWAY_INVOLVED_IN_HEART_DEVELOPMENT	-0.5534	-1.2216	0.2076	0.5603	1
IMPORT_INTO_NUCLEUS	-0.4327	-1.8033	0.002	0.0966	0.952
CYTOSKELETON_DEPENDENT_INTRACELLULAR_TRANSPORT	-0.4334	-1.646	0.0081	0.2186	1
POSITIVE_REGULATION_OF_FIBROBLAST_APOPTOTIC_PROCESS	-0.5531	-1.261	0.2356	0.5321	1
ENDOSOME_ORGANIZATION	-0.4343	-1.6475	0.0166	0.2168	1
POLYPRENOL_METABOLIC_PROCESS	-0.553	-1.2771	0.2353	0.5235	1
CELLULAR_RESPONSE_TO_X_RAY	-0.5528	-1.418	0.1143	0.4344	1
REGULATION_OF_HYALURONAN_BIOSYNTHETIC_PROCESS	-0.5527	-1.2418	0.2357	0.5488	1
IRE1_MEDIATED_UNFOLDED_PROTEIN_RESPONSE	-0.4359	-1.6335	0.0222	0.2318	1
REGULATION_OF_PROTEIN_LOCALIZATION_TO_CILIUM	-0.5524	-1.1454	0.3301	0.6005	1
TRNA_THIO_MODIFICATION	-0.5523	-1.0317	0.4725	0.6634	1
LIMB_BUD_FORMATION	-0.5521	-1.2519	0.2152	0.5394	1
NEGATIVE_REGULATION_OF_RETINOIC_ACID_RECEPTOR_SIGNALING_PATHWAY	-0.5519	-1.3597	0.1336	0.4766	1
PEPTIDYL_HISTIDINE_MODIFICATION	-0.5519	-1.3085	0.1869	0.5073	1
NEGATIVE_REGULATION_OF_PROTEIN_K63_LINKED_UBIQUITINATION	-0.5519	-1.3022	0.1797	0.5113	1
TRNA_5_LEADER_REMOVAL	-0.5514	-1.3385	0.1696	0.4873	1
REGULATION_OF_WATER_LOSS_VIA_SKIN	-0.5512	-1.4742	0.0938	0.3911	1
NEGATIVE_REGULATION_OF_ARP2_3_COMPLEX_MEDIATED_ACTIN_NUCLEATION	-0.5511	-1.1443	0.3245	0.6002	1
SPHINGOMYELIN_CATABOLIC_PROCESS	-0.551	-1.2773	0.1871	0.524	1
SPHINGOSINE_BIOSYNTHETIC_PROCESS	-0.5509	-1.4664	0.0728	0.3973	1
LEUCINE_IMPORT_ACROSS_PLASMA_MEMBRANE	-0.5506	-1.1054	0.3679	0.6241	1
LYSOSOMAL_MEMBRANE_ORGANIZATION	-0.5502	-1.1202	0.3635	0.614	1
SERINE_TRANSPORT	-0.55	-1.3951	0.092	0.453	1
PROTEIN_K11_LINKED_DEUBIQUITINATION	-0.55	-1.2671	0.2056	0.5279	1
INTRINSIC_APOPTOTIC_SIGNALING_PATHWAY_IN_RESPONSE_TO_OSMOTIC_STRESS	-0.55	-1.2629	0.1882	0.5305	1
TELOMERASE_HOLOENZYME_COMPLEX_ASSEMBLY	-0.5498	-1.1072	0.3377	0.6224	1
REGULATION_OF_DNA_METHYLATION_DEPENDENT_HETEROCHROMATIN_ASSEMBLY	-0.5497	-1.3264	0.1472	0.4955	1
PROLINE_TRANSPORT	-0.5496	-1.3038	0.1547	0.5101	1
SMALL_RNA_LOADING_ONTO_RISC	-0.5496	-1.1525	0.3075	0.5974	1
PERIPHERAL_NERVOUS_SYSTEM_MYELIN_MAINTENANCE	-0.5495	-1.3255	0.1653	0.495	1
POSITIVE_REGULATION_OF_GASTRO_INTESTINAL_SYSTEM_SMOOTH_MUSCLE_CONTRACTION	-0.5494	-1.0905	0.4004	0.6331	1
RNA_SPLICING_VIA_TRANSESTERIFICATION_REACTIONS	-0.4373	-1.8358	0.0138	0.081	0.89
PROTEIN_INSERTION_INTO_ER_MEMBRANE	-0.549	-1.304	0.1734	0.5102	1
PURINE_DEOXYRIBONUCLEOTIDE_METABOLIC_PROCESS	-0.5488	-1.486	0.0664	0.3801	1
UDP_N_ACETYLGLUCOSAMINE_METABOLIC_PROCESS	-0.5486	-1.4616	0.0885	0.3999	1
RIBONUCLEOPROTEIN_COMPLEX_SUBUNIT_ORGANIZATION	-0.4378	-1.7381	0.0405	0.1359	0.994
MEMBRANOUS_SEPTUM_MORPHOGENESIS	-0.5482	-1.0933	0.3917	0.6316	1
NEGATIVE_REGULATION_OF_INTRINSIC_APOPTOTIC_SIGNALING_PATHWAY	-0.4388	-1.7992	0.0021	0.0991	0.957
REGULATION_OF_PODOSOME_ASSEMBLY	-0.5476	-1.2439	0.2737	0.5471	1
REGULATION_OF_CYSTEINE_TYPE_ENDOPEPTIDASE_ACTIVITY_INVOLVED_IN_APOPTOTIC_SIGNALING_PATHWAY	-0.5474	-1.3835	0.1139	0.4605	1
INTRACELLULAR_DISTRIBUTION_OF_MITOCHONDRIA	-0.5474	-1.2598	0.2074	0.5319	1
PYRIMIDINE_NUCLEOSIDE_BIOSYNTHETIC_PROCESS	-0.5472	-1.4743	0.1004	0.3913	1
POSITIVE_REGULATION_OF_CHROMATIN_ORGANIZATION	-0.4393	-1.6544	0.0083	0.2103	1
SEQUESTERING_OF_METAL_ION	-0.5467	-1.4899	0.0759	0.3788	1
MITOCHONDRIAL_RESPIRATORY_CHAIN_COMPLEX_III_ASSEMBLY	-0.5466	-1.1967	0.2476	0.5677	1
PROTEIN_K48_LINKED_UBIQUITINATION	-0.4395	-1.6755	0.0176	0.1911	1
NEGATIVE_REGULATION_OF_PHOTORECEPTOR_CELL_DIFFERENTIATION	-0.546	-1.1241	0.3553	0.6133	1
ORGANELLE_LOCALIZATION	-0.4396	-1.7969	0	0.1004	0.958
PHOSPHORYLATED_CARBOHYDRATE_DEPHOSPHORYLATION	-0.5458	-1.5288	0.0421	0.3393	1
CELLULAR_HYPEROSMOTIC_RESPONSE	-0.5458	-1.4671	0.0665	0.3968	1
REGULATION_OF_MESENCHYMAL_STEM_CELL_DIFFERENTIATION	-0.5457	-1.0225	0.4675	0.67	1
UBIQUITIN_INDEPENDENT_PROTEIN_CATABOLIC_PROCESS_VIA_THE_MULTIVESICULAR_BODY_SORTING_PATHWAY	-0.5455	-1.1339	0.3592	0.6094	1
MEMBRANE_TO_MEMBRANE_DOCKING	-0.5455	-1.012	0.4897	0.6745	1
ACTIN_FILAMENT_NETWORK_FORMATION	-0.5452	-1.3877	0.1237	0.4582	1
PSEUDOPODIUM_ORGANIZATION	-0.5448	-1.3769	0.131	0.464	1
RAP_PROTEIN_SIGNAL_TRANSDUCTION	-0.5441	-1.3882	0.1375	0.4577	1
POSITIVE_REGULATION_OF_CELL_ADHESION_MOLECULE_PRODUCTION	-0.5441	-1.194	0.2607	0.5681	1
NEGATIVE_REGULATION_OF_ORGANELLE_ORGANIZATION	-0.4415	-1.7961	0	0.1004	0.959
CHONDROCYTE_PROLIFERATION	-0.544	-1.3552	0.1303	0.4773	1
REGULATION_OF_APOPTOTIC_DNA_FRAGMENTATION	-0.5437	-1.4	0.0791	0.4503	1
REGULATION_OF_NODAL_SIGNALING_PATHWAY	-0.5437	-1.2619	0.1922	0.531	1
REGULATION_OF_SOMITOGENESIS	-0.5437	-1.0784	0.4257	0.6371	1
REGULATION_OF_CHEMOKINE_MEDIATED_SIGNALING_PATHWAY	-0.5434	-1.1938	0.3243	0.5681	1
CENTRAL_NERVOUS_SYSTEM_MATURATION	-0.543	-1.1397	0.3113	0.6049	1
REGULATION_OF_CHLORIDE_TRANSPORT	-0.5429	-1.2556	0.2257	0.5358	1
CELL_AGING	-0.4421	-1.6581	0.0102	0.2078	1
NUCLEAR_EXPORT	-0.4424	-1.7734	0.0078	0.1145	0.98
POSITIVE_REGULATION_OF_TELOMERASE_ACTIVITY	-0.5425	-1.5844	0.0361	0.2774	1
RETROGRADE_TRANSPORT_ENDOSOME_TO_PLASMA_MEMBRANE	-0.5424	-1.5928	0.0213	0.2707	1
PROTEIN_ACETYLATION	-0.4427	-1.6745	0.0081	0.1924	1
MYELOID_PROGENITOR_CELL_DIFFERENTIATION	-0.5423	-1.0122	0.5032	0.6745	1
PLASMA_MEMBRANE_TUBULATION	-0.5422	-1.4826	0.0714	0.3832	1
REGULATION_OF_AXON_GUIDANCE	-0.5419	-1.3548	0.1441	0.4767	1
SPHINGOID_METABOLIC_PROCESS	-0.5417	-1.5375	0.0479	0.3332	1
REGULATION_OF_PROTEIN_LOCALIZATION_TO_NUCLEOLUS	-0.5417	-1.2125	0.2336	0.5634	1
COVALENT_CHROMATIN_MODIFICATION	-0.4432	-1.7128	0.002	0.1553	0.998
SPERM_AXONEME_ASSEMBLY	-0.5415	-1.2401	0.2505	0.5501	1
POSITIVE_REGULATION_OF_ANOIKIS	-0.5414	-1.1804	0.2962	0.5798	1
REGULATION_OF_MICROTUBULE_BINDING	-0.5412	-1.3753	0.1299	0.4642	1
DETERMINATION_OF_DIGESTIVE_TRACT_LEFT_RIGHT_ASYMMETRY	-0.541	-1.1124	0.3694	0.6188	1
PYRIMIDINE_RIBONUCLEOSIDE_TRIPHOSPHATE_BIOSYNTHETIC_PROCESS	-0.5409	-1.2763	0.2335	0.5245	1
POSITIVE_REGULATION_OF_FC_GAMMA_RECEPTOR_SIGNALING_PATHWAY_INVOLVED_IN_PHAGOCYTOSIS	-0.5409	-1.0532	0.4759	0.6549	1
REGULATION_OF_SYNAPTIC_VESICLE_PRIMING	-0.5405	-1.162	0.2714	0.5922	1
NEGATIVE_REGULATION_OF_HIPPO_SIGNALING	-0.5404	-1.3676	0.1417	0.4688	1
CEREBELLAR_PURKINJE_CELL_DIFFERENTIATION	-0.5403	-1.2481	0.2077	0.5419	1
NEGATIVE_REGULATION_OF_PHOSPHATIDYLINOSITOL_3_KINASE_SIGNALING	-0.5401	-1.4	0.128	0.4506	1
PLASMA_MEMBRANE_TO_ENDOSOME_TRANSPORT	-0.54	-1.3679	0.0962	0.4695	1
REGULATION_OF_T_CELL_COSTIMULATION	-0.5399	-0.9673	0.5315	0.7031	1
MODULATION_BY_SYMBIONT_OF_HOST_APOPTOTIC_PROCESS	-0.5395	-1.0878	0.3963	0.6333	1
CELL_PROLIFERATION_IN_MIDBRAIN	-0.5394	-1.2389	0.2286	0.5508	1
POSITIVE_REGULATION_OF_PROTEIN_GLYCOSYLATION	-0.5393	-1.2172	0.2212	0.5615	1
POSITIVE_REGULATION_OF_EPITHELIAL_CELL_PROLIFERATION_INVOLVED_IN_LUNG_MORPHOGENESIS	-0.5392	-1.0755	0.4141	0.6386	1
REGULATION_OF_ORGANELLE_ASSEMBLY	-0.4432	-1.6976	0.0041	0.1673	0.998
REGULATION_OF_ANION_CHANNEL_ACTIVITY	-0.5391	-1.1063	0.3761	0.6233	1
REGULATION_OF_LYSOSOMAL_PROTEIN_CATABOLIC_PROCESS	-0.539	-1.3035	0.168	0.5101	1
SUBSTRATE_DEPENDENT_CELL_MIGRATION_CELL_EXTENSION	-0.539	-1.2968	0.159	0.5147	1
INTRACILIARY_RETROGRADE_TRANSPORT	-0.5388	-1.1755	0.2988	0.5836	1
REGULATION_OF_GENE_SILENCING	-0.4437	-1.7028	0.0117	0.163	0.998
MATURATION_OF_5_8S_RRNA_FROM_TRICISTRONIC_RRNA_TRANSCRIPT_SSU_RRNA_5_8S_RRNA_LSU_RRNA	-0.5387	-1.4669	0.1083	0.3964	1
DERMATAN_SULFATE_PROTEOGLYCAN_METABOLIC_PROCESS	-0.5387	-1.3348	0.1729	0.4881	1
SNRNA_TRANSCRIPTION	-0.4456	-1.6365	0.0305	0.2285	1
TRACHEA_DEVELOPMENT	-0.5386	-1.4675	0.0745	0.3972	1
FLOOR_PLATE_DEVELOPMENT	-0.5385	-1.2167	0.2376	0.5615	1
REGULATION_OF_HIPPO_SIGNALING	-0.5383	-1.4043	0.1151	0.4473	1
NUCLEOTIDE_SUGAR_BIOSYNTHETIC_PROCESS	-0.5382	-1.5171	0.0688	0.3506	1
NEGATIVE_REGULATION_OF_EXCITATORY_POSTSYNAPTIC_POTENTIAL	-0.5382	-1.4148	0.0911	0.4382	1
MICROTUBULE_ANCHORING	-0.5381	-1.4541	0.0975	0.4111	1
CD40_SIGNALING_PATHWAY	-0.5379	-1.3923	0.1296	0.4555	1
POSITIVE_REGULATION_OF_NON_MOTILE_CILIUM_ASSEMBLY	-0.5379	-1.1988	0.2557	0.5673	1
CELLULAR_RESPONSE_TO_HYPEROXIA	-0.5375	-1.2306	0.2394	0.5543	1
POSITIVE_REGULATION_OF_CELL_AGING	-0.5374	-1.5187	0.0455	0.3482	1
REGULATION_OF_RELAXATION_OF_MUSCLE	-0.5374	-1.2109	0.2611	0.5625	1
DETERMINATION_OF_DORSAL_VENTRAL_ASYMMETRY	-0.5373	-1.2251	0.2379	0.5599	1
SNO_S_RNA_METABOLIC_PROCESS	-0.5369	-1.4365	0.1265	0.4197	1
SKIN_MORPHOGENESIS	-0.5368	-1.2157	0.2622	0.5619	1
NUCLEOTIDE_EXCISION_REPAIR_PREINCISION_COMPLEX_STABILIZATION	-0.5366	-1.5789	0.0531	0.2812	1
PEPTIDYL_LYSINE_MODIFICATION	-0.4461	-1.7282	0	0.1441	0.997
POSITIVE_REGULATION_OF_HEMATOPOIETIC_STEM_CELL_PROLIFERATION	-0.5362	-1.117	0.3267	0.6162	1
POSITIVE_REGULATION_OF_REPRODUCTIVE_PROCESS	-0.4462	-1.6253	0.0023	0.2411	1
REGULATION_OF_FC_RECEPTOR_MEDIATED_STIMULATORY_SIGNALING_PATHWAY	-0.536	-1.1642	0.3257	0.5908	1
CARDIAC_PACEMAKER_CELL_DIFFERENTIATION	-0.5358	-1.2181	0.2225	0.5613	1
HISTONE_H4_DEACETYLATION	-0.5357	-1.3199	0.1532	0.4995	1
NEGATIVE_REGULATION_OF_DNA_METABOLIC_PROCESS	-0.4475	-1.6594	0.0041	0.2064	1
REGULATION_OF_SKELETAL_MUSCLE_FIBER_DEVELOPMENT	-0.5352	-1.2912	0.1671	0.5177	1
CELL_CYCLE_ARREST	-0.4484	-1.828	0	0.0836	0.9
NEURON_PROJECTION_MAINTENANCE	-0.5348	-1.3902	0.1062	0.4558	1
HISTONE_H3_K9_MODIFICATION	-0.5346	-1.5861	0.0276	0.2763	1
ENDOCARDIUM_MORPHOGENESIS	-0.5345	-1.0644	0.4125	0.6438	1
TRANSFORMING_GROWTH_FACTOR_BETA2_PRODUCTION	-0.5343	-1.1718	0.3012	0.5862	1
PRENYLATION	-0.5341	-1.3536	0.1456	0.4772	1
SEMAPHORIN_PLEXIN_SIGNALING_PATHWAY_INVOLVED_IN_AXON_GUIDANCE	-0.5341	-1.1234	0.3581	0.6134	1
REGULATION_OF_CHROMATIN_BINDING	-0.534	-1.5234	0.0429	0.3458	1
POSITIVE_REGULATION_OF_TYPE_I_INTERFERON_MEDIATED_SIGNALING_PATHWAY	-0.534	-1.3591	0.1643	0.476	1
LATERAL_MESODERM_DEVELOPMENT	-0.5339	-1.4221	0.0917	0.4298	1
GRANULOCYTE_COLONY_STIMULATING_FACTOR_PRODUCTION	-0.5337	-1.0501	0.4277	0.6549	1
NEGATIVE_REGULATION_OF_PROTEIN_EXPORT_FROM_NUCLEUS	-0.5336	-1.2717	0.1807	0.5257	1
REGULATION_OF_PROTEIN_FOLDING	-0.5335	-1.4467	0.0814	0.4154	1
CYTOPLASMIC_SEQUESTERING_OF_TRANSCRIPTION_FACTOR	-0.5334	-1.4521	0.0965	0.4115	1
CARDIAC_CONDUCTION_SYSTEM_DEVELOPMENT	-0.5334	-1.3685	0.1121	0.4698	1
ESTABLISHMENT_OF_RNA_LOCALIZATION	-0.4484	-1.788	0.0116	0.1046	0.964
POSITIVE_REGULATION_OF_SPHINGOLIPID_BIOSYNTHETIC_PROCESS	-0.5333	-1.288	0.1723	0.5194	1
L_SERINE_TRANSPORT	-0.533	-1.2437	0.2229	0.5464	1
NON_MOTILE_CILIUM_ASSEMBLY	-0.5329	-1.5629	0.0237	0.2955	1
REGULATION_OF_PROTEIN_LOCALIZATION_TO_NUCLEUS	-0.4499	-1.8163	0	0.0922	0.928
INFLAMMATORY_RESPONSE_TO_WOUNDING	-0.5325	-1.2656	0.2479	0.5291	1
GLOMERULUS_VASCULATURE_MORPHOGENESIS	-0.5324	-1.0022	0.5	0.6805	1
HEPOXILIN_METABOLIC_PROCESS	-0.5323	-1.1568	0.3119	0.5943	1
NEGATIVE_REGULATION_OF_ATP_BIOSYNTHETIC_PROCESS	-0.5322	-0.9561	0.5415	0.7129	1
INTRINSIC_APOPTOTIC_SIGNALING_PATHWAY_IN_RESPONSE_TO_DNA_DAMAGE	-0.4517	-1.6542	0.0102	0.2096	1
MEMBRANE_RAFT_ASSEMBLY	-0.5321	-1.2739	0.2066	0.5246	1
MONOCYTE_EXTRAVASATION	-0.5319	-1.0856	0.3894	0.6347	1
NEGATIVE_REGULATION_OF_CARDIAC_MUSCLE_CONTRACTION	-0.5311	-1.0856	0.3662	0.6349	1
THYMOCYTE_MIGRATION	-0.5311	-1.054	0.4394	0.6541	1
NUCLEOBASE_CONTAINING_SMALL_MOLECULE_INTERCONVERSION	-0.5308	-1.5443	0.0551	0.3221	1
REGULATION_OF_CELL_CYCLE_G1_S_PHASE_TRANSITION	-0.4523	-1.7614	0.0021	0.1223	0.986
CELLULAR_RESPONSE_TO_ANTIBIOTIC	-0.5304	-1.3072	0.1842	0.5074	1
REGULATION_OF_CYTOPLASMIC_TRANSLATIONAL_INITIATION	-0.5303	-1.1969	0.2387	0.568	1
REGULATION_OF_DOUBLE_STRAND_BREAK_REPAIR_VIA_NONHOMOLOGOUS_END_JOINING	-0.5302	-1.5314	0.0349	0.3361	1
BLASTOCYST_DEVELOPMENT	-0.4532	-1.7789	0	0.1096	0.976
NEGATIVE_REGULATION_OF_CHONDROCYTE_DIFFERENTIATION	-0.5299	-1.3516	0.167	0.4788	1
GTP_BIOSYNTHETIC_PROCESS	-0.5295	-1.2054	0.2897	0.566	1
RNA_PHOSPHODIESTER_BOND_HYDROLYSIS	-0.4537	-1.7566	0.0097	0.124	0.989
CELLULAR_RESPONSE_TO_UV	-0.4539	-1.7638	0	0.1206	0.985
AUTOPHAGIC_CELL_DEATH	-0.5293	-1.3727	0.167	0.4663	1
REGULATION_OF_UBIQUITIN_PROTEIN_TRANSFERASE_ACTIVITY	-0.4553	-1.7225	0.008	0.1494	0.997
NEGATIVE_REGULATION_OF_MICROTUBULE_POLYMERIZATION	-0.5292	-1.3047	0.1763	0.5094	1
NEGATIVE_REGULATION_OF_SCHWANN_CELL_PROLIFERATION	-0.5292	-1.088	0.3893	0.6336	1
NEGATIVE_REGULATION_OF_CELL_CYCLE_G2_M_PHASE_TRANSITION	-0.4558	-1.8087	0.014	0.096	0.945
PRO_B_CELL_DIFFERENTIATION	-0.5289	-1.2603	0.2092	0.5318	1
NEGATIVE_REGULATION_OF_MICROGLIAL_CELL_ACTIVATION	-0.5289	-1.1159	0.3521	0.6176	1
NEGATIVE_REGULATION_OF_CILIUM_ASSEMBLY	-0.5287	-1.3677	0.1215	0.4691	1
NEGATIVE_REGULATION_OF_T_CELL_DIFFERENTIATION_IN_THYMUS	-0.5287	-1.0987	0.3525	0.627	1
VOLUNTARY_SKELETAL_MUSCLE_CONTRACTION	-0.5287	-1.0083	0.4748	0.6777	1
REGULATION_OF_T_CELL_EXTRAVASATION	-0.5286	-1.0328	0.4571	0.6623	1
PROTEIN_MONOUBIQUITINATION	-0.4562	-1.6371	0.021	0.2281	1
CONVERGENT_EXTENSION_INVOLVED_IN_ORGANOGENESIS	-0.5285	-1.0502	0.4172	0.6548	1
ACTIN_POLYMERIZATION_DEPENDENT_CELL_MOTILITY	-0.5284	-1.1243	0.3688	0.6134	1
ESCRT_COMPLEX_DISASSEMBLY	-0.5282	-1.2797	0.1915	0.5231	1
RESPONSE_TO_HEPATOCYTE_GROWTH_FACTOR	-0.5281	-1.3712	0.1514	0.4679	1
CARDIAC_VENTRICLE_FORMATION	-0.5281	-1.1364	0.3192	0.608	1
NCRNA_METABOLIC_PROCESS	-0.4563	-1.7185	0.0331	0.1518	0.997
PEPTIDYL_LYSINE_ACETYLATION	-0.4568	-1.708	0.002	0.1595	0.998
B_CELL_APOPTOTIC_PROCESS	-0.5278	-1.5792	0.037	0.2812	1
REGULATION_OF_ACROSOME_REACTION	-0.5273	-1.4055	0.0907	0.4463	1
LATE_ENDOSOME_TO_VACUOLE_TRANSPORT_VIA_MULTIVESICULAR_BODY_SORTING_PATHWAY	-0.5272	-1.4772	0.0986	0.3904	1
REGULATION_OF_SMOOTH_MUSCLE_CELL_CHEMOTAXIS	-0.5272	-1.1241	0.3539	0.6135	1
EXCITATORY_CHEMICAL_SYNAPTIC_TRANSMISSION	-0.5269	-1.2406	0.1995	0.5498	1
PROTEIN_DEMETHYLATION	-0.5267	-1.4978	0.0636	0.3688	1
MULTINUCLEAR_OSTEOCLAST_DIFFERENTIATION	-0.5265	-1.1274	0.339	0.6115	1
SECONDARY_HEART_FIELD_SPECIFICATION	-0.5263	-1.3026	0.166	0.5113	1
HISTONE_H2A_UBIQUITINATION	-0.526	-1.6154	0.0271	0.2525	1
POSITIVE_REGULATION_OF_GONAD_DEVELOPMENT	-0.5259	-1.2345	0.2271	0.5506	1
NEGATIVE_REGULATION_OF_CELL_CYCLE	-0.4583	-1.9358	0	0.0399	0.58
PODOSOME_ASSEMBLY	-0.5256	-1.2752	0.2163	0.5247	1
POSITIVE_REGULATION_OF_MITOCHONDRIAL_FISSION	-0.5253	-1.4508	0.0768	0.4133	1
NEGATIVE_REGULATION_OF_NEURON_MIGRATION	-0.5251	-1.0897	0.3768	0.6333	1
REGULATION_OF_CELL_CYCLE	-0.4583	-1.9176	0	0.0438	0.648
TRNA_WOBBLE_BASE_MODIFICATION	-0.5249	-1.3878	0.1191	0.4584	1
REGULATION_OF_PSEUDOPODIUM_ASSEMBLY	-0.5249	-1.2814	0.1923	0.5234	1
POSITIVE_REGULATION_OF_AMYLOID_PRECURSOR_PROTEIN_BIOSYNTHETIC_PROCESS	-0.5249	-1.0155	0.4571	0.6739	1
METANEPHRIC_S_SHAPED_BODY_MORPHOGENESIS	-0.5245	-1.0801	0.4079	0.6354	1
MESENCHYMAL_STEM_CELL_MAINTENANCE_INVOLVED_IN_NEPHRON_MORPHOGENESIS	-0.5245	-1.0333	0.4224	0.6627	1
POSITIVE_REGULATION_OF_VASCULAR_ENDOTHELIAL_GROWTH_FACTOR_SIGNALING_PATHWAY	-0.5244	-1.068	0.4103	0.6418	1
MITOCHONDRIAL_RNA_CATABOLIC_PROCESS	-0.5242	-1.1181	0.351	0.6154	1
ORGANELLE_TRANSPORT_ALONG_MICROTUBULE	-0.4588	-1.6291	0.0085	0.2369	1
POSITIVE_REGULATION_OF_CHROMOSOME_ORGANIZATION	-0.4605	-1.7849	0	0.1069	0.969
POSITIVE_REGULATION_OF_DNA_CATABOLIC_PROCESS	-0.5239	-1.2244	0.2213	0.5591	1
POSITIVE_REGULATION_OF_PROTEIN_SUMOYLATION	-0.5238	-1.4374	0.0854	0.4187	1
CYTOPLASMIC_SEQUESTERING_OF_PROTEIN	-0.5236	-1.5092	0.0617	0.3579	1
ENTRY_OF_BACTERIUM_INTO_HOST_CELL	-0.5235	-1.3774	0.1435	0.463	1
RNA_EXPORT_FROM_NUCLEUS	-0.4611	-1.7184	0.0251	0.1516	0.997
REGULATION_OF_PROTEIN_GLYCOSYLATION	-0.5234	-1.3396	0.1338	0.4865	1
NEGATIVE_REGULATION_OF_NUCLEOTIDE_BIOSYNTHETIC_PROCESS	-0.5234	-1.1556	0.2984	0.5946	1
POSITIVE_REGULATION_OF_MIRNA_METABOLIC_PROCESS	-0.5234	-1.1147	0.3573	0.6177	1
RESPONSE_TO_UV	-0.4621	-1.838	0	0.0804	0.888
GLIAL_CELL_APOPTOTIC_PROCESS	-0.5231	-1.3183	0.1466	0.4993	1
RECEPTOR_LOCALIZATION_TO_NON_MOTILE_CILIUM	-0.523	-1.0028	0.503	0.6803	1
MATURATION_OF_LSU_RRNA	-0.5229	-1.4581	0.134	0.4039	1
REGULATION_OF_MIRNA_METABOLIC_PROCESS	-0.5229	-1.24	0.2061	0.55	1
REGULATION_OF_MAST_CELL_CHEMOTAXIS	-0.5229	-1.0333	0.4617	0.6624	1
ASTROCYTE_CELL_MIGRATION	-0.5228	-0.9857	0.5166	0.689	1
POSITIVE_REGULATION_OF_VESICLE_FUSION	-0.5226	-1.1965	0.2527	0.5679	1
NEGATIVE_REGULATION_OF_SINGLE_STRANDED_VIRAL_RNA_REPLICATION_VIA_DOUBLE_STRANDED_DNA_INTERMEDIATE	-0.5224	-1.2587	0.2551	0.5332	1
MRNA_EXPORT_FROM_NUCLEUS	-0.4642	-1.7144	0.0211	0.1543	0.998
REGULATION_OF_CELLULAR_CARBOHYDRATE_CATABOLIC_PROCESS	-0.5222	-1.5016	0.0546	0.3656	1
REGULATION_OF_CELL_DIVISION	-0.4645	-1.7792	0.0022	0.1096	0.974
OOCYTE_DIFFERENTIATION	-0.4645	-1.6244	0.0065	0.2418	1
HEMIDESMOSOME_ASSEMBLY	-0.5221	-1.1485	0.3355	0.5993	1
POSITIVE_REGULATION_OF_NEURON_APOPTOTIC_PROCESS	-0.4647	-1.6674	0.0043	0.1999	1
CHROMATIN_ORGANIZATION	-0.465	-1.8179	0	0.091	0.922
POSITIVE_REGULATION_OF_CYSTEINE_TYPE_ENDOPEPTIDASE_ACTIVITY_INVOLVED_IN_APOPTOTIC_SIGNALING_PATHWAY	-0.5217	-1.2385	0.248	0.5496	1
POSITIVE_REGULATION_OF_EXTRACELLULAR_MATRIX_ASSEMBLY	-0.5217	-1.1266	0.3653	0.6117	1
MRNA_PSEUDOURIDINE_SYNTHESIS	-0.5216	-1.045	0.4395	0.6577	1
METANEPHRIC_COLLECTING_DUCT_DEVELOPMENT	-0.5214	-1.2288	0.2361	0.5563	1
REGULATION_OF_PROTEIN_LOCALIZATION_TO_CHROMATIN	-0.5214	-1.1689	0.2939	0.5876	1
MAINTENANCE_OF_ORGANELLE_LOCATION	-0.5214	-1.1663	0.2992	0.5904	1
SYNAPTIC_VESICLE_ENDOSOMAL_PROCESSING	-0.5214	-1.1597	0.3466	0.593	1
MOTOR_NEURON_MIGRATION	-0.5214	-0.9702	0.5036	0.7011	1
DISTAL_TUBULE_DEVELOPMENT	-0.5213	-1.2502	0.1915	0.5401	1
NUCLEOTIDE_EXCISION_REPAIR	-0.4652	-1.7609	0.0136	0.1219	0.987
CHEMICAL_HOMEOSTASIS_WITHIN_A_TISSUE	-0.5208	-1.2799	0.1812	0.5239	1
COBALT_ION_TRANSPORT	-0.5207	-1.0971	0.3832	0.6287	1
POSITIVE_REGULATION_OF_ACTIN_NUCLEATION	-0.5206	-1.3005	0.1987	0.5118	1
COPPER_ION_IMPORT	-0.5206	-1.1344	0.3403	0.6091	1
REGULATION_OF_ENDOPLASMIC_RETICULUM_TUBULAR_NETWORK_ORGANIZATION	-0.5205	-1.0333	0.474	0.6626	1
NEGATIVE_REGULATION_OF_MONOCYTE_CHEMOTAXIS	-0.5205	-0.9554	0.5598	0.7131	1
NCRNA_PROCESSING	-0.4653	-1.6937	0.0446	0.1706	0.999
ESTABLISHMENT_OF_PROTEIN_LOCALIZATION_TO_POSTSYNAPTIC_MEMBRANE	-0.5204	-1.3414	0.1591	0.4852	1
POSITIVE_REGULATION_OF_UBIQUITIN_PROTEIN_TRANSFERASE_ACTIVITY	-0.4663	-1.6669	0.0143	0.2003	1
REGULATION_OF_ISOTYPE_SWITCHING	-0.5203	-1.5217	0.044	0.3479	1
LEUCINE_TRANSPORT	-0.5203	-1.2387	0.2251	0.5503	1
NUCLEAR_TRANSCRIBED_MRNA_CATABOLIC_PROCESS_DEADENYLATION_INDEPENDENT_DECAY	-0.5202	-1.235	0.2198	0.5515	1
ESTABLISHMENT_OF_EPITHELIAL_CELL_APICAL_BASAL_POLARITY	-0.52	-1.3591	0.1349	0.4763	1
REGULATION_OF_GLIAL_CELL_APOPTOTIC_PROCESS	-0.52	-1.2591	0.2062	0.5328	1
CANONICAL_WNT_SIGNALING_PATHWAY_INVOLVED_IN_HEART_DEVELOPMENT	-0.5198	-1.123	0.3222	0.6135	1
REGULATION_OF_TRANSLATIONAL_FIDELITY	-0.5197	-1.372	0.1634	0.4673	1
PRONEPHROS_DEVELOPMENT	-0.5197	-1.1739	0.2602	0.5845	1
NEGATIVE_REGULATION_OF_TELOMERE_MAINTENANCE_VIA_TELOMERASE	-0.5195	-1.454	0.0728	0.4109	1
MATURATION_OF_5_8S_RRNA	-0.5194	-1.4867	0.106	0.3805	1
NEGATIVE_REGULATION_OF_GASTRIC_ACID_SECRETION	-0.5194	-1.1156	0.3435	0.6178	1
RNA_LOCALIZATION	-0.467	-1.8443	0.0116	0.0756	0.867
POSITIVE_REGULATION_OF_SYNAPSE_MATURATION	-0.5193	-1.1273	0.3153	0.6114	1
POSITIVE_REGULATION_OF_FC_RECEPTOR_MEDIATED_STIMULATORY_SIGNALING_PATHWAY	-0.519	-1.0382	0.4691	0.6616	1
MICROVILLUS_ASSEMBLY	-0.5189	-1.3042	0.1771	0.51	1
REGULATION_OF_CARDIAC_MUSCLE_CELL_ACTION_POTENTIAL_INVOLVED_IN_REGULATION_OF_CONTRACTION	-0.5189	-1.1318	0.3509	0.6107	1
MULTI_ORGANISM_LOCALIZATION	-0.4671	-1.7461	0.0059	0.1302	0.992
DNA_BIOSYNTHETIC_PROCESS	-0.4677	-1.8101	0.002	0.0954	0.942
HISTONE_H4_K16_ACETYLATION	-0.5185	-1.4454	0.0963	0.4137	1
POSITIVE_REGULATION_OF_ANTIGEN_PROCESSING_AND_PRESENTATION	-0.5185	-1.0145	0.4915	0.6747	1
POSITIVE_REGULATION_OF_PROTEIN_LOCALIZATION_TO_NUCLEUS	-0.4689	-1.8997	0	0.0494	0.713
REGULATION_OF_MICROVILLUS_ORGANIZATION	-0.5184	-1.2536	0.2125	0.5378	1
POSITIVE_REGULATION_OF_SMAD_PROTEIN_SIGNAL_TRANSDUCTION	-0.5181	-1.3349	0.1524	0.4883	1
MESENDODERM_DEVELOPMENT	-0.518	-1.1385	0.3306	0.6056	1
ESTABLISHMENT_OF_PLANAR_POLARITY_OF_EMBRYONIC_EPITHELIUM	-0.5179	-1.2526	0.2375	0.5389	1
HISTONE_H2A_K119_MONOUBIQUITINATION	-0.5178	-1.2073	0.2495	0.5648	1
POSITIVE_REGULATION_OF_HISTONE_METHYLATION	-0.5174	-1.5761	0.0402	0.283	1
LAMELLIPODIUM_MORPHOGENESIS	-0.5174	-1.3863	0.1104	0.459	1
IRIS_MORPHOGENESIS	-0.5171	-1.1928	0.2555	0.5684	1
REGULATION_OF_MITOPHAGY	-0.5171	-1.1767	0.2928	0.5829	1
SYNAPTONEMAL_COMPLEX_ORGANIZATION	-0.517	-1.568	0.037	0.2918	1
PLASMA_MEMBRANE_RAFT_ASSEMBLY	-0.5169	-1.009	0.4807	0.6769	1
MRNA_3_END_PROCESSING	-0.4701	-1.7641	0.0156	0.1208	0.985
NEGATIVE_REGULATION_OF_CELL_AGING	-0.5166	-1.5889	0.0186	0.2738	1
PROTEIN_LOCALIZATION_TO_MICROTUBULE	-0.5164	-1.4367	0.0661	0.4197	1
NEGATIVE_REGULATION_OF_B_CELL_APOPTOTIC_PROCESS	-0.5163	-1.4011	0.1018	0.4499	1
SINOATRIAL_NODE_DEVELOPMENT	-0.5163	-1.106	0.3571	0.6233	1
CALCIUM_ION_EXPORT_ACROSS_PLASMA_MEMBRANE	-0.5163	-1.1055	0.3654	0.6242	1
REGULATION_OF_ALDOSTERONE_METABOLIC_PROCESS	-0.5162	-1.119	0.3475	0.6149	1
NEGATIVE_REGULATION_OF_TRANSFORMING_GROWTH_FACTOR_BETA1_PRODUCTION	-0.5158	-1.18	0.2681	0.5795	1
APOPTOTIC_PROCESS_INVOLVED_IN_BLOOD_VESSEL_MORPHOGENESIS	-0.5158	-1.0396	0.4301	0.6604	1
MITOCHONDRIAL_GENOME_MAINTENANCE	-0.5157	-1.5187	0.0353	0.349	1
NEGATIVE_REGULATION_OF_CLATHRIN_DEPENDENT_ENDOCYTOSIS	-0.5157	-1.0807	0.4029	0.6363	1
DSDNA_LOOP_FORMATION	-0.5156	-1.1151	0.3482	0.6175	1
REGULATION_OF_SODIUM_PROTON_ANTIPORTER_ACTIVITY	-0.5156	-1.0482	0.4339	0.6551	1
MRNA_TRANSPORT	-0.4704	-1.807	0.0058	0.0954	0.948
ANTEROGRADE_AXONAL_TRANSPORT_OF_MITOCHONDRION	-0.5151	-1.0427	0.4366	0.6588	1
CLEAVAGE_INVOLVED_IN_RRNA_PROCESSING	-0.515	-1.4218	0.1409	0.4296	1
LEUKOCYTE_ADHESION_TO_ARTERIAL_ENDOTHELIAL_CELL	-0.515	-1.054	0.4252	0.6543	1
PEPTIDYL_TYROSINE_DEPHOSPHORYLATION	-0.4707	-1.6712	0	0.1947	1
RNA_3_END_PROCESSING	-0.4713	-1.8087	0.0118	0.0955	0.945
REGULATION_OF_ADENYLATE_CYCLASE_ACTIVATING_G_PROTEIN_COUPLED_RECEPTOR_SIGNALING_PATHWAY	-0.5149	-1.2977	0.1688	0.5143	1
CYTOPLASM_ORGANIZATION	-0.5149	-1.2734	0.1695	0.5242	1
NEGATIVE_REGULATION_OF_EXTRACELLULAR_MATRIX_DISASSEMBLY	-0.5149	-1.0852	0.3824	0.6348	1
REGULATION_OF_GENE_EXPRESSION_EPIGENETIC	-0.4714	-1.7212	0.0118	0.1502	0.997
TRANSITION_BETWEEN_FAST_AND_SLOW_FIBER	-0.5146	-1.1449	0.2848	0.6005	1
PROTEIN_LOCALIZATION_TO_CILIARY_MEMBRANE	-0.5144	-1.2192	0.2596	0.5609	1
NUCLEOSOME_POSITIONING	-0.5144	-1.0717	0.4038	0.6408	1
NEGATIVE_REGULATION_OF_CELL_GROWTH_INVOLVED_IN_CARDIAC_MUSCLE_CELL_DEVELOPMENT	-0.5142	-1.3848	0.1189	0.4593	1
ENUCLEATE_ERYTHROCYTE_DIFFERENTIATION	-0.5141	-0.9975	0.5152	0.6827	1
DIPEPTIDE_TRANSMEMBRANE_TRANSPORT	-0.5139	-1.1466	0.2869	0.5998	1
CALCIUM_ION_TRANSMEMBRANE_TRANSPORT_VIA_HIGH_VOLTAGE_GATED_CALCIUM_CHANNEL	-0.5137	-1.3218	0.1347	0.498	1
BUNDLE_OF_HIS_CELL_TO_PURKINJE_MYOCYTE_SIGNALING	-0.5136	-0.9851	0.5031	0.6891	1
NUCLEIC_ACID_PHOSPHODIESTER_BOND_HYDROLYSIS	-0.4717	-1.8906	0.002	0.0512	0.747
OXYGEN_METABOLIC_PROCESS	-0.5135	-1.0887	0.356	0.6333	1
RNA_INTERFERENCE	-0.5134	-1.4401	0.0765	0.4182	1
POSITIVE_REGULATION_OF_SYNAPTIC_VESICLE_ENDOCYTOSIS	-0.5134	-1.1076	0.3823	0.6225	1
PROTEIN_IMPORT_INTO_PEROXISOME_MEMBRANE	-0.5133	-1.1331	0.3111	0.6099	1
REGULATION_OF_VACUOLE_ORGANIZATION	-0.4718	-1.6543	0.0105	0.2098	1
REGULATION_OF_GENETIC_IMPRINTING	-0.5131	-1.045	0.4329	0.6575	1
RESPONSE_TO_L_GLUTAMATE	-0.5129	-1.2116	0.2379	0.5625	1
SPONTANEOUS_NEUROTRANSMITTER_SECRETION	-0.5129	-1.0965	0.3362	0.6285	1
NEGATIVE_REGULATION_OF_DENDRITIC_SPINE_DEVELOPMENT	-0.5128	-1.253	0.2229	0.5386	1
POSITIVE_REGULATION_OF_ACTIVIN_RECEPTOR_SIGNALING_PATHWAY	-0.5128	-1.1025	0.3869	0.6249	1
REGULATION_OF_TRANSCRIPTION_ELONGATION_FROM_RNA_POLYMERASE_II_PROMOTER	-0.5127	-1.5409	0.0524	0.3275	1
RIBONUCLEOPROTEIN_COMPLEX_DISASSEMBLY	-0.5127	-1.1631	0.2986	0.592	1
POSITIVE_REGULATION_OF_CELL_CYCLE	-0.4738	-1.8958	0	0.0491	0.73
DIRECT_OSSIFICATION	-0.5124	-1.0541	0.4181	0.6544	1
CALCIUM_ION_EXPORT	-0.5121	-1.1986	0.2614	0.5675	1
POSITIVE_REGULATION_OF_CD8_POSITIVE_ALPHA_BETA_T_CELL_DIFFERENTIATION	-0.5121	-0.8596	0.6943	0.7736	1
TRNA_METHYLATION	-0.5119	-1.5056	0.0725	0.3615	1
PURINE_CONTAINING_COMPOUND_SALVAGE	-0.5119	-1.4627	0.0804	0.3992	1
PLANAR_CELL_POLARITY_PATHWAY_INVOLVED_IN_NEURAL_TUBE_CLOSURE	-0.5118	-1.1765	0.3174	0.5827	1
POSITIVE_REGULATION_OF_AXON_EXTENSION_INVOLVED_IN_AXON_GUIDANCE	-0.5118	-1.0627	0.4118	0.6458	1
POSITIVE_REGULATION_OF_INTERLEUKIN_23_PRODUCTION	-0.5118	-1.0136	0.4697	0.6748	1
REGULATION_OF_MICROTUBULE_BASED_PROCESS	-0.4739	-1.7931	0	0.101	0.961
REGULATION_OF_TRANSLATION_INITIATION_IN_RESPONSE_TO_ENDOPLASMIC_RETICULUM_STRESS	-0.5115	-1.1238	0.3366	0.6132	1
CREATINE_METABOLIC_PROCESS	-0.5113	-1.186	0.2692	0.5734	1
PROTEIN_LOCALIZATION_TO_CHROMOSOME_TELOMERIC_REGION	-0.5111	-1.553	0.0688	0.3095	1
CELLULAR_RESPONSE_TO_MURAMYL_DIPEPTIDE	-0.5111	-1.1482	0.3448	0.5992	1
POSITIVE_REGULATION_OF_MICROGLIAL_CELL_ACTIVATION	-0.5111	-1.1191	0.3333	0.6149	1
DERMATAN_SULFATE_METABOLIC_PROCESS	-0.511	-1.2395	0.2317	0.5501	1
MYOBLAST_MIGRATION	-0.5109	-1.401	0.0915	0.4494	1
NEUROTRANSMITTER_RECEPTOR_TRANSPORT_TO_PLASMA_MEMBRANE	-0.5109	-1.3882	0.1183	0.4581	1
RETROGRADE_VESICLE_MEDIATED_TRANSPORT_GOLGI_TO_ENDOPLASMIC_RETICULUM	-0.4765	-1.7531	0.0083	0.1256	0.989
SUBSTRATE_DEPENDENT_CELL_MIGRATION	-0.5108	-1.4516	0.0918	0.4121	1
CELLULAR_RESPONSE_TO_PROSTAGLANDIN_E_STIMULUS	-0.5108	-1.3765	0.1178	0.4637	1
ACTIN_FILAMENT_REORGANIZATION	-0.5106	-1.1294	0.3369	0.6112	1
LUTEOLYSIS	-0.5106	-1.1276	0.3453	0.6115	1
POSITIVE_REGULATION_OF_RNA_BINDING	-0.5105	-1.3332	0.1571	0.4902	1
VESTIBULOCOCHLEAR_NERVE_MORPHOGENESIS	-0.5105	-0.9852	0.5228	0.6891	1
ANTEROGRADE_AXONAL_TRANSPORT	-0.4778	-1.6388	0.0131	0.2278	1
POSITIVE_REGULATION_OF_HISTONE_H3_K4_METHYLATION	-0.5103	-1.4212	0.126	0.4297	1
RESPONSE_TO_PEPTIDOGLYCAN	-0.5102	-1.1112	0.3724	0.6207	1
SOFT_PALATE_DEVELOPMENT	-0.5102	-0.9864	0.4908	0.6884	1
NEGATIVE_REGULATION_OF_VIRAL_RELEASE_FROM_HOST_CELL	-0.51	-1.3749	0.1214	0.4636	1
SPLICEOSOMAL_TRI_SNRNP_COMPLEX_ASSEMBLY	-0.5099	-1.3777	0.1375	0.4631	1
ACTIVATION_OF_CYSTEINE_TYPE_ENDOPEPTIDASE_ACTIVITY_INVOLVED_IN_APOPTOTIC_PROCESS_BY_CYTOCHROME_C	-0.5099	-1.1826	0.2583	0.5771	1
NEUROTRANSMITTER_RECEPTOR_TRANSPORT_ENDOSOME_TO_PLASMA_MEMBRANE	-0.5098	-1.1946	0.2772	0.5682	1
PURINE_RIBONUCLEOSIDE_SALVAGE	-0.5098	-1.0602	0.3765	0.6474	1
POLYAMINE_METABOLIC_PROCESS	-0.5097	-1.5253	0.0683	0.344	1
MICROTUBULE_BASED_PROCESS	-0.4785	-1.8465	0	0.0746	0.861
NEGATIVE_REGULATION_OF_DNA_TEMPLATED_TRANSCRIPTION_ELONGATION	-0.5091	-1.3945	0.1107	0.4534	1
REGULATION_OF_T_CELL_ACTIVATION_VIA_T_CELL_RECEPTOR_CONTACT_WITH_ANTIGEN_BOUND_TO_MHC_MOLECULE_ON_ANTIGEN_PRESENTING_CELL	-0.509	-0.9144	0.6221	0.7376	1
CARDIAC_MUSCLE_TISSUE_REGENERATION	-0.5088	-1.1556	0.3062	0.5949	1
REGULATION_OF_CILIUM_BEAT_FREQUENCY_INVOLVED_IN_CILIARY_MOTILITY	-0.5086	-1.015	0.4697	0.674	1
REGULATION_OF_ENDOCYTIC_RECYCLING	-0.5085	-1.2788	0.1715	0.5235	1
SYNAPTIC_TRANSMISSION_GLYCINERGIC	-0.5084	-0.9803	0.5074	0.6934	1
TRANSCRIPTION_BY_RNA_POLYMERASE_I	-0.4787	-1.6892	0.0077	0.1754	1
ZINC_ION_TRANSPORT	-0.4791	-1.6308	0.0166	0.234	1
DORSAL_AORTA_MORPHOGENESIS	-0.5081	-1.1217	0.3368	0.6131	1
COLLECTING_DUCT_DEVELOPMENT	-0.508	-1.3332	0.1277	0.4899	1
POSITIVE_REGULATION_OF_CELL_PROLIFERATION_INVOLVED_IN_HEART_MORPHOGENESIS	-0.508	-1.1073	0.3439	0.6228	1
GLOBAL_GENOME_NUCLEOTIDE_EXCISION_REPAIR	-0.4794	-1.6197	0.0408	0.2477	1
REGULATION_OF_SYNAPSE_MATURATION	-0.5078	-1.2951	0.192	0.5152	1
IMMUNOGLOBULIN_PRODUCTION_INVOLVED_IN_IMMUNOGLOBULIN_MEDIATED_IMMUNE_RESPONSE	-0.5077	-1.5439	0.0498	0.3222	1
NEGATIVE_REGULATION_OF_INTERLEUKIN_13_PRODUCTION	-0.5074	-1.0223	0.4433	0.67	1
NEGATIVE_REGULATION_OF_TELOMERE_CAPPING	-0.5071	-1.1606	0.3185	0.593	1
POSITIVE_REGULATION_OF_NUCLEOCYTOPLASMIC_TRANSPORT	-0.4806	-1.8159	0	0.0915	0.928
REGULATION_OF_CYTOPLASMIC_TRANSPORT	-0.5069	-1.4494	0.1008	0.4141	1
POSITIVE_REGULATION_OF_HOMOTYPIC_CELL_CELL_ADHESION	-0.5069	-1.1042	0.373	0.6244	1
MRNA_METHYLATION	-0.5067	-1.353	0.1626	0.4777	1
FAS_SIGNALING_PATHWAY	-0.5067	-1.0366	0.4556	0.6631	1
PROSTAGLANDIN_SECRETION	-0.5066	-1.2612	0.2	0.5324	1
NCRNA_TRANSCRIPTION	-0.4822	-1.7951	0.0038	0.1005	0.961
ISOTYPE_SWITCHING_TO_IGG_ISOTYPES	-0.5063	-1.2947	0.2013	0.5156	1
POLY_N_ACETYLLACTOSAMINE_METABOLIC_PROCESS	-0.5063	-1.1674	0.2889	0.5899	1
MOTOR_LEARNING	-0.506	-1.0425	0.4176	0.6589	1
REGULATION_OF_PEPTIDYL_SERINE_DEPHOSPHORYLATION	-0.5057	-0.9633	0.5398	0.7068	1
POSITIVE_REGULATION_OF_NEURON_MATURATION	-0.5056	-1.034	0.4248	0.6626	1
NEGATIVE_REGULATION_OF_ACTIN_NUCLEATION	-0.5054	-1.053	0.4383	0.655	1
RNA_CAPPING	-0.5053	-1.6111	0.051	0.2549	1
POSITIVE_REGULATION_OF_TRANSMISSION_OF_NERVE_IMPULSE	-0.5053	-1.0526	0.3986	0.6553	1
REGULATION_OF_DNA_METABOLIC_PROCESS	-0.4829	-1.9068	0	0.0469	0.689
RRNA_PSEUDOURIDINE_SYNTHESIS	-0.5052	-1.0651	0.428	0.6438	1
OSTEOBLAST_PROLIFERATION	-0.505	-1.4404	0.0826	0.4184	1
REGULATION_OF_ARP2_3_COMPLEX_MEDIATED_ACTIN_NUCLEATION	-0.5049	-1.4691	0.071	0.3965	1
CIRCADIAN_SLEEP_WAKE_CYCLE_NON_REM_SLEEP	-0.5049	-1.1332	0.3005	0.61	1
REGULATION_OF_CELL_AGING	-0.4835	-1.6765	0.0102	0.1898	1
RRNA_BASE_METHYLATION	-0.5047	-1.114	0.3627	0.6174	1
UV_DAMAGE_EXCISION_REPAIR	-0.5045	-1.3367	0.159	0.4887	1
MAMMALIAN_OOGENESIS_STAGE	-0.5045	-1.1202	0.3457	0.6139	1
VIRAL_BUDDING_VIA_HOST_ESCRT_COMPLEX	-0.5042	-1.5	0.0763	0.3658	1
REELIN_MEDIATED_SIGNALING_PATHWAY	-0.504	-1.167	0.3004	0.5902	1
POSITIVE_REGULATION_OF_MICROTUBULE_BINDING	-0.504	-1.1457	0.3083	0.6002	1
CLEAVAGE_FURROW_FORMATION	-0.5038	-1.1989	0.2774	0.5676	1
POST_EMBRYONIC_ANIMAL_ORGAN_DEVELOPMENT	-0.5037	-1.2285	0.2632	0.5568	1
REGULATION_OF_EATING_BEHAVIOR	-0.5037	-1.0123	0.4752	0.6745	1
UTP_BIOSYNTHETIC_PROCESS	-0.5036	-1.1095	0.3673	0.6223	1
NEGATIVE_REGULATION_OF_MHC_CLASS_II_BIOSYNTHETIC_PROCESS	-0.5035	-1.0438	0.434	0.659	1
REGULATION_OF_TELOMERE_MAINTENANCE	-0.4859	-1.6502	0.0217	0.2158	1
KERATINOCYTE_MIGRATION	-0.5034	-1.4049	0.1147	0.4466	1
REGULATION_OF_NON_MOTILE_CILIUM_ASSEMBLY	-0.5031	-1.2782	0.1688	0.5241	1
ENDOSOMAL_VESICLE_FUSION	-0.5029	-1.1319	0.3653	0.6106	1
CEREBRAL_CORTEX_TANGENTIAL_MIGRATION	-0.5029	-1.0556	0.4279	0.6531	1
NEGATIVE_REGULATION_OF_CELL_FATE_COMMITMENT	-0.5025	-1.2904	0.1393	0.5181	1
FATTY_ACID_ELONGATION	-0.5025	-1.2209	0.2208	0.5605	1
ISOPENTENYL_DIPHOSPHATE_BIOSYNTHETIC_PROCESS	-0.5025	-0.8818	0.6229	0.7596	1
NEGATIVE_REGULATION_OF_CELLULAR_SENESCENCE	-0.5024	-1.4463	0.0598	0.4152	1
ENDOSOME_TO_PLASMA_MEMBRANE_PROTEIN_TRANSPORT	-0.5024	-1.3262	0.1747	0.495	1
STRESS_GRANULE_DISASSEMBLY	-0.5024	-1.0699	0.4124	0.6417	1
CELLULAR_PROTEIN_CONTAINING_COMPLEX_LOCALIZATION	-0.5022	-1.3644	0.1318	0.4727	1
ESTABLISHMENT_OF_PLANAR_POLARITY_INVOLVED_IN_NEURAL_TUBE_CLOSURE	-0.5022	-1.2115	0.2613	0.5623	1
SYNAPTIC_VESICLE_RECYCLING_VIA_ENDOSOME	-0.5022	-1.0904	0.4165	0.6329	1
NUCLEOSIDE_MONOPHOSPHATE_BIOSYNTHETIC_PROCESS	-0.4864	-1.6727	0.0225	0.1936	1
REGULATION_OF_SECONDARY_HEART_FIELD_CARDIOBLAST_PROLIFERATION	-0.5021	-1.0438	0.4223	0.6588	1
MEGAKARYOCYTE_DEVELOPMENT	-0.502	-1.2853	0.209	0.5211	1
N_ACETYLGLUCOSAMINE_METABOLIC_PROCESS	-0.5019	-1.2735	0.2054	0.5245	1
OXIDATIVE_DNA_DEMETHYLATION	-0.5019	-1.1032	0.3667	0.6247	1
POSITIVE_REGULATION_OF_DNA_DAMAGE_RESPONSE_SIGNAL_TRANSDUCTION_BY_P53_CLASS_MEDIATOR	-0.5018	-1.1809	0.2998	0.5794	1
REGULATION_OF_EXTRACELLULAR_MATRIX_DISASSEMBLY	-0.5017	-1.3231	0.161	0.4969	1
REGULATION_OF_POSTSYNAPTIC_NEUROTRANSMITTER_RECEPTOR_INTERNALIZATION	-0.5015	-1.2576	0.2102	0.5343	1
HISTONE_H2A_MONOUBIQUITINATION	-0.5014	-1.4124	0.1094	0.4401	1
PROTEIN_SUMOYLATION	-0.4879	-1.7188	0.0039	0.1525	0.997
PROTEIN_LOCALIZATION_TO_BASOLATERAL_PLASMA_MEMBRANE	-0.5013	-1.2154	0.2167	0.5617	1
REGULATION_OF_LIPOPHAGY	-0.501	-1.097	0.3509	0.6285	1
OSTEOCLAST_PROLIFERATION	-0.501	-1.0623	0.4176	0.6459	1
CORTICAL_ACTIN_CYTOSKELETON_ORGANIZATION	-0.5008	-1.4013	0.1263	0.4501	1
POSITIVE_REGULATION_OF_PROTEIN_LOCALIZATION_TO_CELL_SURFACE	-0.5007	-1.3216	0.154	0.4976	1
PURINE_RIBONUCLEOSIDE_MONOPHOSPHATE_CATABOLIC_PROCESS	-0.5006	-1.0916	0.3453	0.6322	1
LATE_ENDOSOME_TO_VACUOLE_TRANSPORT	-0.5005	-1.5073	0.0916	0.3591	1
CHONDROCYTE_DEVELOPMENT	-0.5005	-1.2937	0.2273	0.5158	1
INTRINSIC_APOPTOTIC_SIGNALING_PATHWAY_IN_RESPONSE_TO_DNA_DAMAGE_BY_P53_CLASS_MEDIATOR	-0.5001	-1.6077	0.0144	0.2543	1
NEGATIVE_REGULATION_OF_AUTOPHAGOSOME_MATURATION	-0.5	-1.0265	0.488	0.6665	1
FRUCTOSE_6_PHOSPHATE_METABOLIC_PROCESS	-0.4994	-1.1957	0.2527	0.5676	1
POSITIVE_REGULATION_OF_BASEMENT_MEMBRANE_ASSEMBLY_INVOLVED_IN_EMBRYONIC_BODY_MORPHOGENESIS	-0.4994	-0.9796	0.543	0.6934	1
MULTIVESICULAR_BODY_ORGANIZATION	-0.4992	-1.6148	0.0293	0.2522	1
VESICLE_UNCOATING	-0.4991	-1.1167	0.3387	0.6162	1
DNA_TEMPLATED_TRANSCRIPTION_TERMINATION	-0.4907	-1.6965	0.0361	0.1681	0.998
POSITIVE_REGULATION_OF_TRANSCRIPTION_ELONGATION_FROM_RNA_POLYMERASE_II_PROMOTER	-0.4988	-1.295	0.1935	0.5152	1
REGULATION_OF_NEURONAL_ACTION_POTENTIAL	-0.4988	-1.026	0.4323	0.6669	1
EPITHELIAL_CILIUM_MOVEMENT_INVOLVED_IN_DETERMINATION_OF_LEFT_RIGHT_ASYMMETRY	-0.4988	-0.987	0.5139	0.6884	1
TRANSCRIPTION_INITIATION_FROM_RNA_POLYMERASE_III_PROMOTER	-0.4987	-1.1656	0.2697	0.5905	1
MICROTUBULE_POLYMERIZATION	-0.4918	-1.6579	0.0061	0.2076	1
CELLULAR_RESPONSE_TO_ELECTRICAL_STIMULUS	-0.4986	-1.154	0.2949	0.5957	1
CELL_CYCLE	-0.4927	-2.0266	0	0.0337	0.278
MRNA_CIS_SPLICING_VIA_SPLICEOSOME	-0.4983	-1.5523	0.0355	0.3096	1
ANAPHASE_PROMOTING_COMPLEX_DEPENDENT_CATABOLIC_PROCESS	-0.4982	-1.6487	0.0637	0.217	1
POSITIVE_REGULATION_OF_LAMELLIPODIUM_ORGANIZATION	-0.4957	-1.6413	0.0168	0.2249	1
CELL_MIGRATION_INVOLVED_IN_HEART_DEVELOPMENT	-0.498	-1.2	0.2822	0.5665	1
CEREBELLAR_PURKINJE_CELL_LAYER_FORMATION	-0.498	-1.1968	0.2523	0.5677	1
LEUKOCYTE_CHEMOTAXIS_INVOLVED_IN_INFLAMMATORY_RESPONSE	-0.4979	-0.9782	0.4979	0.6947	1
RRNA_MODIFICATION	-0.4978	-1.4083	0.1751	0.4428	1
POSITIVE_REGULATION_OF_B_CELL_MEDIATED_IMMUNITY	-0.4978	-1.3917	0.1229	0.4552	1
SMAD_PROTEIN_COMPLEX_ASSEMBLY	-0.4977	-1.2942	0.1874	0.5159	1
ACTIVATION_OF_PROTEIN_KINASE_C_ACTIVITY	-0.4974	-1.038	0.4295	0.6615	1
POSITIVE_REGULATION_OF_LAMELLIPODIUM_ASSEMBLY	-0.4973	-1.6013	0.0128	0.2616	1
NEGATIVE_REGULATION_OF_MACROPHAGE_CYTOKINE_PRODUCTION	-0.4971	-0.9271	0.5717	0.7297	1
GLYCOSYL_COMPOUND_BIOSYNTHETIC_PROCESS	-0.497	-1.6545	0.0348	0.2105	1
ENDOPLASMIC_RETICULUM_TUBULAR_NETWORK_ORGANIZATION	-0.497	-1.4431	0.0974	0.4146	1
CARDIAC_CELL_FATE_COMMITMENT	-0.497	-1.25	0.1869	0.5402	1
SOMATIC_STEM_CELL_DIVISION	-0.497	-1.0754	0.4137	0.6384	1
TUBULIN_COMPLEX_ASSEMBLY	-0.4968	-1.204	0.2574	0.5665	1
POLYOL_CATABOLIC_PROCESS	-0.4967	-1.5694	0.0322	0.2915	1
REGULATION_OF_OSTEOBLAST_PROLIFERATION	-0.4967	-1.371	0.1417	0.4675	1
PRE_MIRNA_PROCESSING	-0.4967	-1.2188	0.2231	0.5615	1
PRESYNAPTIC_ACTIVE_ZONE_ORGANIZATION	-0.4967	-1.1613	0.303	0.5926	1
PROTEIN_LOCALIZATION_TO_NUCLEOLUS	-0.4965	-1.2167	0.2755	0.5618	1
REGULATION_OF_GASTRIC_ACID_SECRETION	-0.4963	-1.188	0.2701	0.5722	1
MITOCHONDRION_DISTRIBUTION	-0.4961	-1.3216	0.1312	0.4979	1
NEURAL_FOLD_FORMATION	-0.4961	-1.1053	0.3294	0.6242	1
NEGATIVE_REGULATION_OF_CHEMOKINE_MEDIATED_SIGNALING_PATHWAY	-0.496	-1.0505	0.4459	0.6552	1
HISTONE_H2B_UBIQUITINATION	-0.4959	-1.3145	0.1865	0.5037	1
TRANSCRIPTION_BY_RNA_POLYMERASE_III	-0.498	-1.6275	0.0175	0.2386	1
TRANSCRIPTION_INITIATION_FROM_RNA_POLYMERASE_I_PROMOTER	-0.4957	-1.5725	0.0399	0.2866	1
MESENCHYMAL_STEM_CELL_DIFFERENTIATION	-0.4957	-1.0503	0.4243	0.6549	1
NEGATIVE_REGULATION_OF_TYROSINE_PHOSPHORYLATION_OF_STAT_PROTEIN	-0.4956	-1.3792	0.1031	0.4604	1
NEGATIVE_REGULATION_OF_SERINE_TYPE_PEPTIDASE_ACTIVITY	-0.4956	-1.0287	0.4316	0.6658	1
POSITIVE_REGULATION_OF_CELL_MATURATION	-0.4955	-1.1944	0.2733	0.5683	1
NEGATIVE_REGULATION_OF_GONADOTROPIN_SECRETION	-0.4954	-1.0821	0.3788	0.636	1
CELLULAR_RESPONSE_TO_BRAIN_DERIVED_NEUROTROPHIC_FACTOR_STIMULUS	-0.4952	-1.2403	0.2278	0.5501	1
POSITIVE_REGULATION_OF_NEUROTROPHIN_TRK_RECEPTOR_SIGNALING_PATHWAY	-0.4952	-1.0684	0.4013	0.6412	1
REGULATION_OF_ARACHIDONIC_ACID_SECRETION	-0.4952	-0.9977	0.4806	0.6828	1
REGULATION_OF_ACTIN_NUCLEATION	-0.4949	-1.4317	0.0888	0.423	1
REGULATION_OF_INWARD_RECTIFIER_POTASSIUM_CHANNEL_ACTIVITY	-0.4949	-1.0834	0.3905	0.6356	1
HISTONE_DEUBIQUITINATION	-0.4948	-1.3715	0.1481	0.4679	1
ADHERENS_JUNCTION_ASSEMBLY	-0.4947	-1.1897	0.323	0.5704	1
INNERVATION	-0.4945	-1.3287	0.1377	0.4957	1
TRIPEPTIDE_TRANSPORT	-0.4945	-1.174	0.2617	0.5845	1
CEREBELLAR_PURKINJE_CELL_LAYER_MORPHOGENESIS	-0.4944	-1.2941	0.1842	0.5158	1
MAST_CELL_MIGRATION	-0.4942	-1.154	0.3433	0.5956	1
REGULATION_OF_ACTIN_FILAMENT_BASED_MOVEMENT	-0.4941	-1.4389	0.0594	0.4183	1
TRNA_5_END_PROCESSING	-0.4941	-1.2746	0.2275	0.524	1
GPI_ANCHOR_METABOLIC_PROCESS	-0.4938	-1.5933	0.0569	0.2702	1
REGULATION_OF_CARDIAC_MUSCLE_CELL_ACTION_POTENTIAL	-0.4936	-1.3978	0.1217	0.4525	1
INNER_DYNEIN_ARM_ASSEMBLY	-0.4933	-0.9215	0.5941	0.7323	1
GERM_CELL_MIGRATION	-0.4931	-0.953	0.5306	0.7157	1
REGULATION_OF_MACROPHAGE_PROLIFERATION	-0.493	-1.0892	0.3684	0.6332	1
AMYLOID_BETA_CLEARANCE_BY_TRANSCYTOSIS	-0.4928	-1.2731	0.1618	0.5246	1
GAS_HOMEOSTASIS	-0.4928	-1.1926	0.2521	0.5684	1
REGULATION_OF_MICROTUBULE_POLYMERIZATION_OR_DEPOLYMERIZATION	-0.4984	-1.6576	0.0063	0.2076	1
PRIMARY_NEURAL_TUBE_FORMATION	-0.4927	-1.6014	0.0144	0.2621	1
REGULATION_OF_ANOIKIS	-0.4926	-1.4531	0.0465	0.4114	1
MEMBRANE_RAFT_ORGANIZATION	-0.4925	-1.3268	0.1876	0.4957	1
NEUTROPHIL_EXTRAVASATION	-0.4925	-1.1467	0.3106	0.6003	1
TRNA_THREONYLCARBAMOYLADENOSINE_METABOLIC_PROCESS	-0.4924	-1.2447	0.2505	0.5463	1
POSITIVE_REGULATION_OF_CHROMATIN_ASSEMBLY_OR_DISASSEMBLY	-0.4923	-1.206	0.2593	0.5663	1
BASEMENT_MEMBRANE_ASSEMBLY	-0.4922	-1.2724	0.2208	0.5247	1
NEGATIVE_REGULATION_OF_TELOMERASE_ACTIVITY	-0.4922	-1.2561	0.2072	0.535	1
NEGATIVE_REGULATION_OF_PERK_MEDIATED_UNFOLDED_PROTEIN_RESPONSE	-0.4922	-1.0247	0.4653	0.6676	1
BRANCHING_MORPHOGENESIS_OF_A_NERVE	-0.4919	-1.1923	0.2452	0.568	1
POSITIVE_REGULATION_OF_PROTEIN_EXPORT_FROM_NUCLEUS	-0.4986	-1.6268	0.0222	0.2389	1
DENDRITIC_SPINE_MAINTENANCE	-0.4917	-1.4426	0.0671	0.415	1
NEGATIVE_REGULATION_OF_PHOSPHOLIPASE_ACTIVITY	-0.4917	-1.0511	0.4449	0.6549	1
PRE_B_CELL_DIFFERENTIATION	-0.4917	-0.9863	0.4934	0.6884	1
NEGATIVE_REGULATION_OF_NON_CANONICAL_WNT_SIGNALING_PATHWAY	-0.4916	-1.0435	0.438	0.6588	1
NCRNA_CATABOLIC_PROCESS	-0.4914	-1.6092	0.0299	0.2559	1
REGULATION_OF_CYSTEINE_TYPE_ENDOPEPTIDASE_ACTIVITY_INVOLVED_IN_EXECUTION_PHASE_OF_APOPTOSIS	-0.4914	-1.1002	0.373	0.6267	1
SIGNAL_TRANSDUCTION_INVOLVED_IN_REGULATION_OF_GENE_EXPRESSION	-0.4913	-1.3923	0.093	0.4551	1
POSITIVE_REGULATION_OF_ACROSOME_REACTION	-0.4913	-1.2246	0.2299	0.5593	1
NOTCH_RECEPTOR_PROCESSING_LIGAND_DEPENDENT	-0.4913	-1.0967	0.3832	0.6286	1
NUCLEOTIDE_EXCISION_REPAIR_PREINCISION_COMPLEX_ASSEMBLY	-0.4912	-1.5863	0.0717	0.2764	1
HISTONE_H3_K9_DEMETHYLATION	-0.4911	-1.2192	0.2455	0.5611	1
POSITIVE_REGULATION_OF_FIBROBLAST_GROWTH_FACTOR_RECEPTOR_SIGNALING_PATHWAY	-0.491	-1.0673	0.4067	0.6422	1
PROTEIN_HETEROOLIGOMERIZATION	-0.4909	-1.5372	0.0213	0.3323	1
REGULATION_OF_HISTONE_H4_ACETYLATION	-0.4909	-1.4014	0.0854	0.4502	1
REGULATION_OF_RNA_BINDING	-0.4908	-1.3928	0.1481	0.455	1
REGULATION_OF_PROTEIN_CATABOLIC_PROCESS_IN_THE_VACUOLE	-0.4908	-1.265	0.191	0.5288	1
ESTABLISHMENT_OF_LYMPHOCYTE_POLARITY	-0.4908	-1.1006	0.394	0.6267	1
REGULATION_OF_CELL_CYCLE_PROCESS	-0.4989	-2.0149	0	0.0316	0.311
AMINOPHOSPHOLIPID_TRANSLOCATION	-0.4907	-1.0487	0.4167	0.655	1
PROTEIN_LOCALIZATION_TO_MEMBRANE_RAFT	-0.4906	-1.1217	0.3222	0.6129	1
REGULATION_OF_LAMELLIPODIUM_MORPHOGENESIS	-0.4905	-1.2249	0.2259	0.5595	1
REGULATION_OF_EPITHELIAL_CELL_PROLIFERATION_INVOLVED_IN_LUNG_MORPHOGENESIS	-0.4902	-1.0489	0.4495	0.655	1
EPITHELIAL_CELL_PROLIFERATION_INVOLVED_IN_LUNG_MORPHOGENESIS	-0.4901	-1.2027	0.252	0.5663	1
POSITIVE_REGULATION_OF_PEPTIDYL_THREONINE_PHOSPHORYLATION	-0.49	-1.5823	0.0231	0.2786	1
PROTEIN_DENEDDYLATION	-0.4899	-1.3399	0.1565	0.4861	1
REGULATION_OF_MALE_GONAD_DEVELOPMENT	-0.4899	-1.1492	0.2987	0.5995	1
INTERLEUKIN_18_MEDIATED_SIGNALING_PATHWAY	-0.4898	-0.9873	0.5129	0.6883	1
REGULATION_OF_HEMATOPOIETIC_STEM_CELL_PROLIFERATION	-0.4895	-1.2026	0.2532	0.566	1
POSITIVE_REGULATION_OF_OXIDATIVE_STRESS_INDUCED_NEURON_DEATH	-0.4895	-0.9267	0.6004	0.7298	1
REGULATION_OF_HISTONE_H4_K16_ACETYLATION	-0.489	-1.1287	0.3267	0.6114	1
POSITIVE_REGULATION_OF_CLATHRIN_DEPENDENT_ENDOCYTOSIS	-0.489	-0.9879	0.5069	0.6879	1
NEGATIVE_REGULATION_OF_SIGNAL_TRANSDUCTION_BY_P53_CLASS_MEDIATOR	-0.4889	-1.4457	0.0947	0.4145	1
POSITIVE_REGULATION_OF_MYOTUBE_DIFFERENTIATION	-0.4888	-1.3395	0.1226	0.486	1
NEGATIVE_REGULATION_OF_NERVOUS_SYSTEM_PROCESS	-0.4887	-1.3801	0.1053	0.4606	1
G_PROTEIN_COUPLED_ACETYLCHOLINE_RECEPTOR_SIGNALING_PATHWAY	-0.4887	-1.3429	0.1015	0.4832	1
MALE_MATING_BEHAVIOR	-0.4887	-1.2674	0.1735	0.528	1
POSITIVE_REGULATION_OF_EPITHELIAL_TO_MESENCHYMAL_TRANSITION	-0.4885	-1.4261	0.1202	0.4293	1
REGULATION_OF_MICROTUBULE_DEPOLYMERIZATION	-0.4884	-1.3796	0.102	0.4606	1
POSITIVE_REGULATION_OF_T_HELPER_2_CELL_DIFFERENTIATION	-0.4884	-0.9943	0.5206	0.6835	1
RIBOSOMAL_LARGE_SUBUNIT_EXPORT_FROM_NUCLEUS	-0.488	-1.1017	0.3724	0.6258	1
REGULATION_OF_MITOTIC_CELL_CYCLE	-0.5013	-2.0275	0	0.034	0.277
REGULATION_OF_KERATINOCYTE_MIGRATION	-0.4878	-1.3023	0.1827	0.5116	1
TERMINATION_OF_RNA_POLYMERASE_I_TRANSCRIPTION	-0.4876	-1.4955	0.0914	0.3721	1
RNA_5_END_PROCESSING	-0.4874	-1.3714	0.1641	0.4676	1
DNA_DEAMINATION	-0.4873	-1.1659	0.3056	0.5903	1
REGULATION_OF_SPONTANEOUS_SYNAPTIC_TRANSMISSION	-0.4873	-1.0308	0.4374	0.6634	1
CYTOPLASMIC_MICROTUBULE_ORGANIZATION	-0.4872	-1.5867	0.0255	0.276	1
CELLULAR_RESPONSE_TO_INCREASED_OXYGEN_LEVELS	-0.4871	-1.3432	0.1381	0.4832	1
POSITIVE_REGULATION_OF_ODONTOGENESIS	-0.4871	-0.9221	0.5839	0.7322	1
HISTONE_MONOUBIQUITINATION	-0.4868	-1.5203	0.0654	0.3491	1
PURINE_NUCLEOSIDE_BIOSYNTHETIC_PROCESS	-0.4868	-1.4345	0.101	0.422	1
POSITIVE_REGULATION_OF_KERATINOCYTE_DIFFERENTIATION	-0.4868	-1.2652	0.2	0.5286	1
SEMAPHORIN_PLEXIN_SIGNALING_PATHWAY_INVOLVED_IN_NEURON_PROJECTION_GUIDANCE	-0.4868	-1.0717	0.4217	0.6406	1
NOTOCHORD_DEVELOPMENT	-0.4867	-1.2221	0.25	0.5597	1
POSITIVE_REGULATION_OF_STEM_CELL_POPULATION_MAINTENANCE	-0.4866	-1.0216	0.4747	0.6706	1
PLACENTA_BLOOD_VESSEL_DEVELOPMENT	-0.4865	-1.4185	0.0931	0.4335	1
NEURAL_TUBE_FORMATION	-0.5021	-1.6324	0.0103	0.2322	1
NEGATIVE_REGULATION_OF_HISTONE_ACETYLATION	-0.4864	-1.4439	0.0774	0.4144	1
METANEPHRIC_LOOP_OF_HENLE_DEVELOPMENT	-0.4864	-0.9422	0.5694	0.7195	1
SCHWANN_CELL_PROLIFERATION	-0.4862	-1.108	0.3281	0.6223	1
NEGATIVE_REGULATION_OF_CHROMATIN_ORGANIZATION	-0.5034	-1.7076	0.0077	0.1587	0.998
TOLL_LIKE_RECEPTOR_3_SIGNALING_PATHWAY	-0.4859	-1.2592	0.247	0.5327	1
THYMOCYTE_APOPTOTIC_PROCESS	-0.4856	-1.2221	0.25	0.56	1
PYRIMIDINE_NUCLEOTIDE_SALVAGE	-0.4855	-1.0201	0.4298	0.671	1
CELL_CELL_ADHESION_MEDIATED_BY_INTEGRIN	-0.4854	-1.1632	0.3348	0.5921	1
INTESTINAL_EPITHELIAL_STRUCTURE_MAINTENANCE	-0.4854	-1.0039	0.4519	0.6795	1
NEGATIVE_REGULATION_OF_VESICLE_FUSION	-0.4854	-1.003	0.4737	0.6803	1
CD4_POSITIVE_ALPHA_BETA_T_CELL_PROLIFERATION	-0.4851	-1.1477	0.3264	0.5993	1
XENOPHAGY	-0.4849	-1.2156	0.2422	0.5619	1
REGULATION_OF_TELOMERASE_ACTIVITY	-0.4848	-1.5735	0.0559	0.2854	1
POSITIVE_REGULATION_OF_TRANSCRIPTION_BY_RNA_POLYMERASE_I	-0.4848	-1.5248	0.0592	0.3442	1
NEGATIVE_REGULATION_OF_TRANSFORMING_GROWTH_FACTOR_BETA_PRODUCTION	-0.4847	-1.3267	0.1521	0.4955	1
RESPONSE_TO_EPIDERMAL_GROWTH_FACTOR	-0.4845	-1.5988	0.0123	0.264	1
PROTEIN_NEDDYLATION	-0.4845	-1.4978	0.066	0.3693	1
REGULATION_OF_CELL_COMMUNICATION_BY_ELECTRICAL_COUPLING_INVOLVED_IN_CARDIAC_CONDUCTION	-0.4845	-1.1302	0.3512	0.6115	1
IMMATURE_T_CELL_PROLIFERATION	-0.4844	-1.2057	0.2355	0.5663	1
DEPYRIMIDINATION	-0.4841	-1.1413	0.3048	0.6027	1
P_BODY_ASSEMBLY	-0.4839	-1.3863	0.0843	0.4586	1
RESPONSE_TO_PLATELET_DERIVED_GROWTH_FACTOR	-0.4839	-1.2469	0.2087	0.5438	1
POSITIVE_REGULATION_OF_RELEASE_OF_CYTOCHROME_C_FROM_MITOCHONDRIA	-0.4837	-1.5102	0.0533	0.3574	1
LEFT_RIGHT_PATTERN_FORMATION	-0.4837	-1.3016	0.1697	0.5113	1
APOPTOTIC_DNA_FRAGMENTATION	-0.4836	-1.4891	0.0314	0.3793	1
POSITIVE_REGULATION_OF_PEPTIDYL_LYSINE_ACETYLATION	-0.5047	-1.6212	0.0236	0.246	1
PROTEIN_INSERTION_INTO_MITOCHONDRIAL_MEMBRANE_INVOLVED_IN_APOPTOTIC_SIGNALING_PATHWAY	-0.4834	-1.4729	0.0669	0.3915	1
NEGATIVE_REGULATION_OF_ACTION_POTENTIAL	-0.4832	-1.0685	0.3805	0.6415	1
POSITIVE_REGULATION_OF_GRANULOCYTE_MACROPHAGE_COLONY_STIMULATING_FACTOR_PRODUCTION	-0.4831	-1.1033	0.3987	0.6246	1
SMOOTHENED_SIGNALING_PATHWAY_INVOLVED_IN_DORSAL_VENTRAL_NEURAL_TUBE_PATTERNING	-0.4831	-1.0554	0.4521	0.6533	1
POSITIVE_REGULATION_OF_VIRAL_TRANSCRIPTION	-0.483	-1.6105	0.0465	0.2547	1
TRANSCRIPTION_COUPLED_NUCLEOTIDE_EXCISION_REPAIR	-0.5052	-1.8083	0.0287	0.0954	0.946
POSITIVE_REGULATION_OF_MICROTUBULE_POLYMERIZATION_OR_DEPOLYMERIZATION	-0.4829	-1.5086	0.0615	0.3584	1
ACTIN_CROSSLINK_FORMATION	-0.4829	-1.2213	0.234	0.5601	1
POSITIVE_REGULATION_OF_TRANSLATIONAL_ELONGATION	-0.4829	-1.0459	0.4147	0.657	1
REGULATION_OF_THYROID_HORMONE_MEDIATED_SIGNALING_PATHWAY	-0.4828	-0.9219	0.5717	0.7321	1
VESICLE_TRANSPORT_ALONG_MICROTUBULE	-0.4827	-1.581	0.0366	0.2782	1
EARLY_ENDOSOME_TO_GOLGI_TRANSPORT	-0.4827	-1.1703	0.2961	0.5872	1
LABYRINTHINE_LAYER_MORPHOGENESIS	-0.4826	-1.2316	0.261	0.5535	1
MICROGLIA_DIFFERENTIATION	-0.4825	-0.9073	0.6049	0.7418	1
NEGATIVE_REGULATION_OF_ERYTHROCYTE_DIFFERENTIATION	-0.4823	-1.2143	0.2417	0.562	1
ENDOTHELIAL_CELL_FATE_COMMITMENT	-0.4823	-1.0581	0.4449	0.6497	1
CHROMATIN_MAINTENANCE	-0.4823	-1.0497	0.4501	0.6543	1
CHROMATIN_SILENCING	-0.5063	-1.625	0.0161	0.2413	1
SEMINIFEROUS_TUBULE_DEVELOPMENT	-0.4822	-1.2155	0.2413	0.5617	1
REGULATION_OF_STEROID_HORMONE_BIOSYNTHETIC_PROCESS	-0.4819	-1.1779	0.2629	0.5821	1
PHOSPHATIDYLINOSITOL_3_PHOSPHATE_BIOSYNTHETIC_PROCESS	-0.4816	-1.0647	0.4425	0.6436	1
OPTIC_CUP_MORPHOGENESIS_INVOLVED_IN_CAMERA_TYPE_EYE_DEVELOPMENT	-0.4816	-1.0327	0.4552	0.6623	1
REGULATION_OF_INOSITOL_TRISPHOSPHATE_BIOSYNTHETIC_PROCESS	-0.4816	-0.9394	0.5582	0.7215	1
REGULATION_OF_HISTONE_H3_K4_METHYLATION	-0.4814	-1.4628	0.0804	0.3995	1
PLASMA_MEMBRANE_RAFT_ORGANIZATION	-0.4814	-1.0653	0.4358	0.6437	1
POSITIVE_REGULATION_OF_LYMPHOCYTE_CHEMOTAXIS	-0.4813	-1.2272	0.2747	0.5582	1
PLATELET_DERIVED_GROWTH_FACTOR_RECEPTOR_ALPHA_SIGNALING_PATHWAY	-0.4811	-0.9274	0.5702	0.7295	1
REGULATION_OF_GLYCOGEN_CATABOLIC_PROCESS	-0.4807	-1.163	0.2702	0.592	1
REGULATION_OF_CELL_CYCLE_ARREST	-0.5069	-1.8525	0.0021	0.0708	0.846
RIBOSOMAL_SMALL_SUBUNIT_ASSEMBLY	-0.4806	-1.261	0.2375	0.532	1
RESPONSE_TO_HISTAMINE	-0.4806	-1.018	0.4543	0.6719	1
HYPOTONIC_RESPONSE	-0.4805	-1.1543	0.3161	0.5958	1
TRNA_PSEUDOURIDINE_SYNTHESIS	-0.4804	-0.9732	0.5116	0.6996	1
EMBRYONIC_PLACENTA_DEVELOPMENT	-0.4802	-1.5835	0.0108	0.2769	1
NEGATIVE_REGULATION_OF_TRANSLATION_IN_RESPONSE_TO_STRESS	-0.4802	-1.0914	0.3669	0.6324	1
REGULATION_OF_CILIUM_BEAT_FREQUENCY	-0.4802	-1.052	0.4324	0.6551	1
LATE_ENDOSOME_TO_LYSOSOME_TRANSPORT	-0.4802	-1.0055	0.5087	0.6794	1
REGULATION_OF_SEQUESTERING_OF_ZINC_ION	-0.4802	-0.984	0.5043	0.69	1
NEGATIVE_REGULATION_OF_SPROUTING_ANGIOGENESIS	-0.48	-1.383	0.1142	0.461	1
DEOXYRIBONUCLEOTIDE_METABOLIC_PROCESS	-0.4798	-1.583	0.0356	0.2776	1
LATE_NUCLEOPHAGY	-0.4796	-1.0198	0.4524	0.6714	1
CELL_CYCLE_PROCESS	-0.5079	-2.0399	0	0.0349	0.238
METANEPHRIC_NEPHRON_TUBULE_EPITHELIAL_CELL_DIFFERENTIATION	-0.4794	-0.9934	0.4843	0.6849	1
POLARIZED_EPITHELIAL_CELL_DIFFERENTIATION	-0.4793	-1.3807	0.0742	0.4614	1
METANEPHRIC_DISTAL_TUBULE_DEVELOPMENT	-0.4793	-1.0276	0.4157	0.6659	1
VIRAL_RNA_GENOME_REPLICATION	-0.5082	-1.637	0.0239	0.2278	1
CELLULAR_POTASSIUM_ION_HOMEOSTASIS	-0.4791	-1.2178	0.2446	0.5614	1
POSITIVE_REGULATION_OF_DNA_METABOLIC_PROCESS	-0.5083	-1.9037	0	0.0479	0.701
POSITIVE_REGULATION_OF_LIGASE_ACTIVITY	-0.4787	-1.1614	0.308	0.5925	1
NEGATIVE_REGULATION_OF_HISTONE_DEACETYLATION	-0.4787	-1.0781	0.3489	0.6369	1
REGULATION_OF_MICROTUBULE_CYTOSKELETON_ORGANIZATION	-0.5093	-1.8051	0	0.0962	0.951
SINOATRIAL_NODE_CELL_DEVELOPMENT	-0.4785	-0.9406	0.5488	0.7205	1
MEMBRANE_RAFT_LOCALIZATION	-0.4785	-0.9305	0.5886	0.7275	1
SCHWANN_CELL_DIFFERENTIATION	-0.4783	-1.5124	0.0519	0.3549	1
OLIGOSACCHARIDE_LIPID_INTERMEDIATE_BIOSYNTHETIC_PROCESS	-0.4783	-1.3562	0.1551	0.4775	1
PROTEIN_LOCALIZATION_TO_PHOTORECEPTOR_OUTER_SEGMENT	-0.4783	-0.9498	0.5504	0.7164	1
CARDIAC_CHAMBER_FORMATION	-0.4781	-1.0929	0.3933	0.6313	1
CEREBELLAR_GRANULAR_LAYER_MORPHOGENESIS	-0.478	-1.2007	0.2416	0.5668	1
DNA_INTEGRATION	-0.478	-1.0984	0.3851	0.6271	1
PEPTIDYL_THREONINE_DEPHOSPHORYLATION	-0.4779	-1.4628	0.0801	0.3998	1
SCHWANN_CELL_DEVELOPMENT	-0.4779	-1.4428	0.0624	0.4151	1
PORE_COMPLEX_ASSEMBLY	-0.4779	-1.3763	0.1474	0.4636	1
REPLICATIVE_SENESCENCE	-0.4779	-1.3342	0.1066	0.4889	1
POSITIVE_REGULATION_OF_APOPTOTIC_PROCESS_INVOLVED_IN_DEVELOPMENT	-0.4779	-0.9851	0.4897	0.6889	1
POSITIVE_REGULATION_OF_CELL_CYCLE_PROCESS	-0.5104	-1.9508	0	0.0383	0.527
ENDOPLASMIC_RETICULUM_CALCIUM_ION_HOMEOSTASIS	-0.4776	-1.4747	0.0519	0.3913	1
BASE_EXCISION_REPAIR_AP_SITE_FORMATION	-0.4776	-1.1577	0.3022	0.5947	1
FOREGUT_MORPHOGENESIS	-0.4776	-1.0845	0.3717	0.6352	1
TRNA_PROCESSING	-0.4775	-1.594	0.0521	0.2692	1
AXONAL_FASCICULATION	-0.4775	-1.3073	0.1762	0.5081	1
NEGATIVE_REGULATION_OF_TYPE_B_PANCREATIC_CELL_APOPTOTIC_PROCESS	-0.4774	-1.034	0.4274	0.6628	1
REGULATION_OF_TRANSLATIONAL_INITIATION_IN_RESPONSE_TO_STRESS	-0.4773	-1.2829	0.2038	0.5225	1
POSITIVE_REGULATION_OF_TRANSCRIPTION_OF_NOTCH_RECEPTOR_TARGET	-0.4773	-1.1823	0.3145	0.5771	1
ENDOCYTOSIS_INVOLVED_IN_VIRAL_ENTRY_INTO_HOST_CELL	-0.4772	-0.9972	0.5011	0.6822	1
PERIPHERAL_NERVOUS_SYSTEM_NEURON_DIFFERENTIATION	-0.477	-1.2031	0.2149	0.567	1
PIRNA_BIOSYNTHETIC_PROCESS	-0.477	-0.9253	0.5594	0.7307	1
VACUOLAR_ACIDIFICATION	-0.4766	-1.3781	0.1561	0.4625	1
CYTOKINESIS	-0.5108	-1.8612	0	0.0657	0.828
NEGATIVE_REGULATION_OF_ENDOPLASMIC_RETICULUM_UNFOLDED_PROTEIN_RESPONSE	-0.4765	-1.2199	0.2515	0.5607	1
REGULATION_OF_CHROMATIN_ASSEMBLY_OR_DISASSEMBLY	-0.4764	-1.3572	0.1548	0.4771	1
BLEB_ASSEMBLY	-0.4763	-1.1078	0.3435	0.6224	1
REGULATION_OF_SMOOTHENED_SIGNALING_PATHWAY_INVOLVED_IN_DORSAL_VENTRAL_NEURAL_TUBE_PATTERNING	-0.4762	-0.9928	0.5137	0.6849	1
DEADENYLATION_DEPENDENT_DECAPPING_OF_NUCLEAR_TRANSCRIBED_MRNA	-0.4761	-1.1524	0.3027	0.5973	1
REGULATION_OF_SYNAPTIC_VESICLE_CLUSTERING	-0.476	-0.9956	0.4957	0.6827	1
MICROGLIAL_CELL_MIGRATION	-0.476	-0.9468	0.5705	0.7172	1
POSITIVE_REGULATION_OF_RRNA_PROCESSING	-0.4759	-1.0627	0.4173	0.6461	1
POSITIVE_REGULATION_OF_CD8_POSITIVE_ALPHA_BETA_T_CELL_ACTIVATION	-0.4759	-0.948	0.5821	0.7173	1
PRIMITIVE_HEMOPOIESIS	-0.4757	-1.1397	0.302	0.6051	1
RESPONSE_TO_ANGIOTENSIN	-0.4756	-1.4692	0.0481	0.3969	1
NEGATIVE_REGULATION_OF_ANDROGEN_RECEPTOR_SIGNALING_PATHWAY	-0.4756	-1.2695	0.2113	0.5272	1
RESPONSE_TO_LEUCINE	-0.4755	-1.2123	0.253	0.5627	1
CORONARY_ARTERY_MORPHOGENESIS	-0.4755	-1.0423	0.4339	0.6584	1
METANEPHRIC_TUBULE_FORMATION	-0.4755	-0.9665	0.5126	0.7038	1
URETER_MORPHOGENESIS	-0.4754	-0.9951	0.481	0.6828	1
PIGMENT_GRANULE_LOCALIZATION	-0.4753	-1.5192	0.0353	0.3499	1
CHEMOSENSORY_BEHAVIOR	-0.4753	-1.1873	0.2489	0.5731	1
MACROPHAGE_INFLAMMATORY_PROTEIN_1_ALPHA_PRODUCTION	-0.4752	-0.893	0.6485	0.7512	1
REGULATION_OF_TRANSCRIPTION_BY_RNA_POLYMERASE_III	-0.4749	-1.3424	0.1627	0.4839	1
MARGINAL_ZONE_B_CELL_DIFFERENTIATION	-0.4747	-1.0166	0.4823	0.6733	1
POSITIVE_REGULATION_OF_NEURON_PROJECTION_ARBORIZATION	-0.4746	-1.0797	0.3907	0.6357	1
REGULATION_OF_MRNA_BINDING	-0.4744	-1.2782	0.2207	0.5239	1
NEGATIVE_REGULATION_OF_VASCULAR_WOUND_HEALING	-0.474	-0.9142	0.597	0.7379	1
HISTONE_UBIQUITINATION	-0.5117	-1.7607	0.0076	0.1217	0.987
POSTTRANSLATIONAL_PROTEIN_TARGETING_TO_ENDOPLASMIC_RETICULUM_MEMBRANE	-0.4739	-1.3366	0.1615	0.4883	1
REGULATION_OF_RESPONSE_TO_DNA_DAMAGE_STIMULUS	-0.5125	-1.9116	0	0.0453	0.671
NOTCH_SIGNALING_INVOLVED_IN_HEART_DEVELOPMENT	-0.4737	-1.026	0.4454	0.6668	1
PROTEIN_O_LINKED_GLYCOSYLATION_VIA_THREONINE	-0.4735	-1.0569	0.4145	0.6514	1
TELENCEPHALON_GLIAL_CELL_MIGRATION	-0.4734	-1.3092	0.1547	0.5072	1
RESPONSE_TO_FOLIC_ACID	-0.4734	-1.2144	0.2134	0.5622	1
PROTEIN_HYDROXYLATION	-0.4731	-1.3515	0.1492	0.4787	1
RDNA_HETEROCHROMATIN_ASSEMBLY	-0.4731	-1.172	0.3097	0.5863	1
MEDIUM_CHAIN_FATTY_ACID_BIOSYNTHETIC_PROCESS	-0.473	-1.0655	0.3833	0.6435	1
CELLULAR_RESPONSE_TO_COLD	-0.473	-1.0446	0.4107	0.658	1
POSITIVE_REGULATION_OF_FILOPODIUM_ASSEMBLY	-0.4729	-1.3283	0.1816	0.4957	1
REGULATION_OF_CLATHRIN_DEPENDENT_ENDOCYTOSIS	-0.4729	-1.222	0.2557	0.5596	1
OLIGOPEPTIDE_TRANSPORT	-0.4728	-1.2489	0.1724	0.5407	1
NEGATIVE_REGULATION_OF_CALCIUM_ION_DEPENDENT_EXOCYTOSIS	-0.4728	-1.0482	0.4259	0.6548	1
POSITIVE_REGULATION_OF_INTRACELLULAR_STEROID_HORMONE_RECEPTOR_SIGNALING_PATHWAY	-0.4727	-1.1661	0.2676	0.5901	1
NUCLEOSIDE_SALVAGE	-0.4726	-1.3144	0.1346	0.5037	1
ADENYLATE_CYCLASE_INHIBITING_G_PROTEIN_COUPLED_GLUTAMATE_RECEPTOR_SIGNALING_PATHWAY	-0.4726	-0.9956	0.485	0.6829	1
REGULATION_OF_PINOCYTOSIS	-0.4724	-1.2417	0.2247	0.5486	1
SMOOTH_MUSCLE_CELL_CHEMOTAXIS	-0.4724	-1.0123	0.4834	0.6746	1
POSITIVE_REGULATION_OF_INTRACELLULAR_ESTROGEN_RECEPTOR_SIGNALING_PATHWAY	-0.4723	-1.008	0.4675	0.6778	1
POSITIVE_REGULATION_OF_GAMMA_DELTA_T_CELL_DIFFERENTIATION	-0.4722	-0.9828	0.514	0.691	1
UBIQUITIN_DEPENDENT_SMAD_PROTEIN_CATABOLIC_PROCESS	-0.4722	-0.9796	0.4888	0.6936	1
NEGATIVE_REGULATION_OF_CELL_CYCLE_PHASE_TRANSITION	-0.5132	-2.0814	0	0.045	0.148
NEGATIVE_REGULATION_OF_UBIQUITIN_PROTEIN_TRANSFERASE_ACTIVITY	-0.4718	-1.3235	0.1626	0.4967	1
RNA_METHYLATION	-0.5135	-1.628	0.0375	0.2385	1
NUCLEOTIDE_EXCISION_REPAIR_DNA_DUPLEX_UNWINDING	-0.4717	-1.5328	0.0852	0.3343	1
PEPTIDYL_LYSINE_DIMETHYLATION	-0.4716	-1.2461	0.2485	0.5443	1
MITOCHONDRIAL_FUSION	-0.4715	-1.5331	0.0706	0.3345	1
NEGATIVE_REGULATION_OF_VASCULAR_ASSOCIATED_SMOOTH_MUSCLE_CELL_APOPTOTIC_PROCESS	-0.4715	-1.0056	0.4529	0.6794	1
VIRAL_TRANSLATIONAL_TERMINATION_REINITIATION	-0.4715	-0.952	0.5222	0.7157	1
NEGATIVE_REGULATION_OF_MITOTIC_CELL_CYCLE	-0.5146	-2.0752	0	0.0352	0.159
SECRETORY_GRANULE_LOCALIZATION	-0.4714	-1.2105	0.2313	0.5629	1
NOTCH_RECEPTOR_PROCESSING	-0.4714	-1.1099	0.374	0.622	1
REGULATION_OF_AUTOPHAGY_OF_MITOCHONDRION	-0.5149	-1.7811	0.002	0.1096	0.972
HISTONE_H3_ACETYLATION	-0.4713	-1.5886	0.0325	0.274	1
MODULATION_BY_VIRUS_OF_HOST_PROCESS	-0.4713	-1.5009	0.0707	0.3655	1
NEGATIVE_REGULATION_OF_PROTEIN_IMPORT	-0.4713	-1.1764	0.281	0.5824	1
CELLULAR_RESPONSE_TO_WATER_STIMULUS	-0.4713	-0.9687	0.4922	0.7017	1
REGULATION_OF_BRANCHING_INVOLVED_IN_LUNG_MORPHOGENESIS	-0.4712	-0.8999	0.6127	0.7476	1
NEGATIVE_REGULATION_OF_DOUBLE_STRAND_BREAK_REPAIR_VIA_NONHOMOLOGOUS_END_JOINING	-0.471	-1.0278	0.4415	0.6663	1
CHONDROITIN_SULFATE_PROTEOGLYCAN_BIOSYNTHETIC_PROCESS	-0.4709	-1.2661	0.2367	0.529	1
POSITIVE_REGULATION_OF_LIPOPOLYSACCHARIDE_MEDIATED_SIGNALING_PATHWAY	-0.4708	-0.9868	0.4918	0.6881	1
NEGATIVE_REGULATION_OF_RESPONSE_TO_DNA_DAMAGE_STIMULUS	-0.5149	-1.7799	0	0.1099	0.973
POSITIVE_REGULATION_OF_GENE_EXPRESSION_EPIGENETIC	-0.5154	-1.6452	0.0312	0.2194	1
RRNA_METABOLIC_PROCESS	-0.4704	-1.6551	0.0566	0.2099	1
NEGATIVE_REGULATION_OF_MACROPHAGE_DIFFERENTIATION	-0.4704	-1.0366	0.3982	0.6629	1
ADENYLATE_CYCLASE_INHIBITING_DOPAMINE_RECEPTOR_SIGNALING_PATHWAY	-0.4703	-0.948	0.5246	0.7174	1
POSITIVE_REGULATION_OF_PROTEIN_AUTOPHOSPHORYLATION	-0.4702	-1.3689	0.1674	0.4695	1
PYRIMIDINE_RIBONUCLEOSIDE_TRIPHOSPHATE_METABOLIC_PROCESS	-0.4702	-1.2944	0.171	0.5161	1
NEGATIVE_REGULATION_OF_MESENCHYMAL_CELL_APOPTOTIC_PROCESS	-0.4702	-1.1332	0.29	0.6101	1
POSITIVE_REGULATION_OF_RESPONSE_TO_DNA_DAMAGE_STIMULUS	-0.5166	-1.8366	0	0.0808	0.889
POSITIVE_REGULATION_OF_MEGAKARYOCYTE_DIFFERENTIATION	-0.4701	-1.1354	0.3225	0.6091	1
PROTEIN_GERANYLGERANYLATION	-0.4701	-1.0796	0.3917	0.6358	1
POSITIVE_REGULATION_OF_ERBB_SIGNALING_PATHWAY	-0.47	-1.3544	0.1614	0.4773	1
STORE_OPERATED_CALCIUM_ENTRY	-0.47	-1.2388	0.2381	0.5506	1
NEGATIVE_REGULATION_OF_INTERFERON_BETA_PRODUCTION	-0.4698	-1.188	0.2815	0.5721	1
FORMATION_OF_TRANSLATION_PREINITIATION_COMPLEX	-0.4698	-1.186	0.2794	0.5735	1
POSITIVE_REGULATION_OF_TORC1_SIGNALING	-0.4697	-1.278	0.2224	0.5236	1
SYNAPTIC_VESICLE_DOCKING	-0.4697	-1.0519	0.4215	0.6548	1
INTRACILIARY_TRANSPORT_INVOLVED_IN_CILIUM_ASSEMBLY	-0.4694	-1.3226	0.2038	0.4974	1
NOSE_DEVELOPMENT	-0.4693	-1.2283	0.2128	0.5566	1
CELL_PROLIFERATION_IN_FOREBRAIN	-0.4692	-1.3975	0.076	0.4528	1
ESTABLISHMENT_OF_MITOCHONDRION_LOCALIZATION	-0.4691	-1.3954	0.1058	0.453	1
PYRIDINE_CONTAINING_COMPOUND_CATABOLIC_PROCESS	-0.4691	-1.0172	0.4544	0.6727	1
CELLULAR_RESPONSE_TO_DNA_DAMAGE_STIMULUS	-0.5184	-2.0579	0	0.033	0.198
NEGATIVE_REGULATION_OF_INTRINSIC_APOPTOTIC_SIGNALING_PATHWAY_BY_P53_CLASS_MEDIATOR	-0.4689	-1.3561	0.1647	0.4773	1
NEGATIVE_REGULATION_OF_GLUTAMATE_SECRETION	-0.4689	-0.9223	0.5409	0.7323	1
EMBRYONIC_CAMERA_TYPE_EYE_DEVELOPMENT	-0.4688	-1.381	0.1183	0.4618	1
IRES_DEPENDENT_VIRAL_TRANSLATIONAL_INITIATION	-0.4688	-1.1844	0.2799	0.5746	1
NEURAL_CREST_CELL_MIGRATION_INVOLVED_IN_AUTONOMIC_NERVOUS_SYSTEM_DEVELOPMENT	-0.4686	-0.9561	0.5311	0.7128	1
GASTRO_INTESTINAL_SYSTEM_SMOOTH_MUSCLE_CONTRACTION	-0.4684	-1.1029	0.3678	0.6247	1
NUCLEAR_MIGRATION	-0.4683	-1.3507	0.1437	0.4782	1
HEAT_ACCLIMATION	-0.4682	-0.8988	0.5761	0.7473	1
PEPTIDYL_ARGININE_MODIFICATION	-0.4681	-1.5264	0.0318	0.3432	1
REGULATION_OF_MICROTUBULE_POLYMERIZATION	-0.468	-1.5216	0.0469	0.3477	1
WOUND_HEALING_SPREADING_OF_EPIDERMAL_CELLS	-0.468	-1.218	0.2511	0.5613	1
AMINOACYL_TRNA_METABOLISM_INVOLVED_IN_TRANSLATIONAL_FIDELITY	-0.468	-1.0248	0.4603	0.6675	1
POSITIVE_REGULATION_OF_EPIDERMAL_GROWTH_FACTOR_ACTIVATED_RECEPTOR_ACTIVITY	-0.4679	-1.0525	0.4524	0.6549	1
WNT_SIGNALING_PATHWAY_INVOLVED_IN_HEART_DEVELOPMENT	-0.4678	-1.2201	0.2063	0.561	1
DORSAL_ROOT_GANGLION_DEVELOPMENT	-0.4678	-0.8602	0.6451	0.7731	1
REGULATION_OF_CHROMOSOME_ORGANIZATION	-0.5185	-1.9596	0	0.0373	0.496
POSITIVE_REGULATION_OF_SYNAPTIC_VESICLE_RECYCLING	-0.4677	-1.1036	0.3761	0.6246	1
REGULATION_OF_INTEGRIN_ACTIVATION	-0.4676	-1.1786	0.2976	0.5811	1
HEPATOCYTE_GROWTH_FACTOR_RECEPTOR_SIGNALING_PATHWAY	-0.4675	-1.4175	0.0865	0.435	1
ECTODERMAL_PLACODE_FORMATION	-0.4675	-1.145	0.3112	0.6006	1
WOUND_HEALING_INVOLVED_IN_INFLAMMATORY_RESPONSE	-0.4675	-0.964	0.5347	0.7061	1
NEGATIVE_REGULATION_OF_DNA_DAMAGE_RESPONSE_SIGNAL_TRANSDUCTION_BY_P53_CLASS_MEDIATOR	-0.4674	-1.152	0.3292	0.5971	1
POSITIVE_REGULATION_OF_CELLULAR_EXTRAVASATION	-0.4674	-1.1471	0.3223	0.5999	1
POSITIVE_REGULATION_OF_GLIOGENESIS	-0.4673	-1.489	0.053	0.3792	1
NEGATIVE_REGULATION_OF_MICROTUBULE_POLYMERIZATION_OR_DEPOLYMERIZATION	-0.4673	-1.4	0.0955	0.451	1
MODULATION_BY_SYMBIONT_OF_HOST_CELLULAR_PROCESS	-0.4673	-1.386	0.1089	0.4582	1
EGG_ACTIVATION	-0.4673	-0.9471	0.5256	0.7171	1
NEGATIVE_REGULATION_OF_MRNA_3_END_PROCESSING	-0.4672	-1.0807	0.405	0.6357	1
RNA_DEPENDENT_DNA_BIOSYNTHETIC_PROCESS	-0.5186	-1.7512	0.002	0.1277	0.991
REGULATION_OF_VENTRICULAR_CARDIAC_MUSCLE_CELL_MEMBRANE_DEPOLARIZATION	-0.4671	-0.8644	0.6609	0.7702	1
HOMOLOGOUS_CHROMOSOME_PAIRING_AT_MEIOSIS	-0.5193	-1.6314	0.0154	0.2334	1
CELL_MIGRATION_INVOLVED_IN_KIDNEY_DEVELOPMENT	-0.467	-0.8703	0.6224	0.7657	1
VESICLE_TETHERING_TO_GOLGI	-0.4666	-0.9038	0.5978	0.7445	1
NEGATIVE_REGULATION_OF_CELL_CYCLE_PROCESS	-0.5203	-2.1152	0	0.1152	0.1
TRANSMEMBRANE_RECEPTOR_PROTEIN_TYROSINE_PHOSPHATASE_SIGNALING_PATHWAY	-0.4663	-0.9678	0.5139	0.7024	1
PRESYNAPTIC_MODULATION_OF_CHEMICAL_SYNAPTIC_TRANSMISSION	-0.4662	-1.1647	0.2839	0.5904	1
RESPONSE_TO_INTERLEUKIN_18	-0.4662	-1.0455	0.4343	0.6571	1
POSITIVE_REGULATION_BY_SYMBIONT_OF_ENTRY_INTO_HOST	-0.4659	-1.0745	0.4012	0.6382	1
STEM_CELL_DIVISION	-0.4658	-1.3135	0.1606	0.504	1
VIRAL_BUDDING	-0.4656	-1.4816	0.0677	0.3847	1
HISTONE_H4_ACETYLATION	-0.4654	-1.6161	0.014	0.2529	1
NEGATIVE_REGULATION_OF_INTERLEUKIN_5_PRODUCTION	-0.4654	-1.0041	0.4389	0.6795	1
TERMINATION_OF_RNA_POLYMERASE_II_TRANSCRIPTION	-0.5204	-1.6859	0.0267	0.1792	1
PROTEIN_O_LINKED_GLYCOSYLATION_VIA_SERINE	-0.4653	-1.0239	0.4581	0.6683	1
DNA_METABOLIC_PROCESS	-0.5212	-2.0502	0	0.0332	0.216
SINGLE_STRAND_BREAK_REPAIR	-0.4652	-1.1411	0.3431	0.603	1
ENDOCYTIC_RECYCLING	-0.4651	-1.5523	0.0293	0.3101	1
ENDOSOME_TRANSPORT_VIA_MULTIVESICULAR_BODY_SORTING_PATHWAY	-0.4651	-1.4837	0.0873	0.3817	1
MICROTUBULE_CYTOSKELETON_ORGANIZATION	-0.522	-1.8988	0	0.0487	0.716
POSITIVE_REGULATION_OF_CYCLASE_ACTIVITY	-0.465	-1.3968	0.0769	0.4526	1
NEGATIVE_REGULATION_OF_MYOTUBE_DIFFERENTIATION	-0.465	-1.1478	0.2902	0.5992	1
NEGATIVE_REGULATION_OF_ACTIN_FILAMENT_POLYMERIZATION	-0.4649	-1.5486	0.0306	0.3169	1
POSITIVE_REGULATION_OF_EPIDERMIS_DEVELOPMENT	-0.4649	-1.3272	0.1326	0.4956	1
PROTEIN_HETEROTETRAMERIZATION	-0.4648	-1.3344	0.1328	0.4888	1
GLUTAMINE_TRANSPORT	-0.4648	-1.1345	0.2967	0.6092	1
NCRNA_3_END_PROCESSING	-0.522	-1.636	0.0417	0.2278	1
GLYCOSYLCERAMIDE_METABOLIC_PROCESS	-0.4647	-1.2774	0.1861	0.5243	1
POSITIVE_REGULATION_OF_MYELOID_CELL_APOPTOTIC_PROCESS	-0.4647	-1.0211	0.4604	0.6708	1
REGULATION_OF_ESTABLISHMENT_OR_MAINTENANCE_OF_CELL_POLARITY	-0.4646	-1.2707	0.1842	0.5269	1
NEGATIVE_REGULATION_OF_CELL_CYCLE_G1_S_PHASE_TRANSITION	-0.5221	-1.8891	0	0.0512	0.751
NEGATIVE_REGULATION_OF_HISTONE_MODIFICATION	-0.5221	-1.7624	0.0019	0.1215	0.986
HINDBRAIN_RADIAL_GLIA_GUIDED_CELL_MIGRATION	-0.4645	-0.9981	0.4908	0.6829	1
TRACHEA_MORPHOGENESIS	-0.4644	-1.1433	0.3102	0.6013	1
REGULATION_OF_PROTEIN_MONOUBIQUITINATION	-0.4643	-1.1296	0.321	0.6115	1
POSITIVE_REGULATION_OF_MITOTIC_CELL_CYCLE	-0.5223	-1.8599	0.002	0.0658	0.832
LYSOSOMAL_MICROAUTOPHAGY	-0.4641	-1.011	0.4317	0.6757	1
RESPONSE_TO_NITROSATIVE_STRESS	-0.464	-1.1147	0.3235	0.6176	1
REGULATION_OF_TOLL_LIKE_RECEPTOR_2_SIGNALING_PATHWAY	-0.464	-1.0552	0.4389	0.6534	1
REGULATION_OF_PROTEIN_LOCALIZATION_TO_SYNAPSE	-0.4639	-1.3635	0.1234	0.4734	1
PHOSPHATIDYLINOSITOL_DEPHOSPHORYLATION	-0.4639	-1.3366	0.142	0.4881	1
ATRIOVENTRICULAR_CANAL_DEVELOPMENT	-0.4639	-1.067	0.3822	0.642	1
HEART_FORMATION	-0.4638	-1.4065	0.0721	0.4455	1
RESPONSE_TO_PROSTAGLANDIN_E	-0.4638	-1.3195	0.1392	0.4994	1
PEPTIDYL_GLUTAMINE_METHYLATION	-0.4638	-0.9886	0.501	0.6876	1
SPERM_CHROMATIN_CONDENSATION	-0.4637	-1.1347	0.2987	0.6093	1
FORMATION_OF_CYTOPLASMIC_TRANSLATION_INITIATION_COMPLEX	-0.4636	-1.1846	0.3176	0.5751	1
LEUKOTRIENE_D4_METABOLIC_PROCESS	-0.4635	-0.9408	0.5414	0.7204	1
TRNA_METABOLIC_PROCESS	-0.4631	-1.5761	0.0736	0.2834	1
MIRNA_METABOLIC_PROCESS	-0.4631	-1.3915	0.1058	0.4553	1
HYALURONAN_BIOSYNTHETIC_PROCESS	-0.463	-1.1947	0.2687	0.5685	1
FIBROBLAST_MIGRATION	-0.4629	-1.5654	0.0477	0.2948	1
REGULATION_OF_INTRINSIC_APOPTOTIC_SIGNALING_PATHWAY_IN_RESPONSE_TO_DNA_DAMAGE_BY_P53_CLASS_MEDIATOR	-0.4627	-1.3225	0.1689	0.4975	1
SPERMATID_NUCLEUS_DIFFERENTIATION	-0.4627	-1.276	0.1879	0.5241	1
REGULATION_OF_HISTONE_H3_K9_TRIMETHYLATION	-0.4627	-1.0181	0.4868	0.6719	1
DOUBLE_STRAND_BREAK_REPAIR_VIA_CLASSICAL_NONHOMOLOGOUS_END_JOINING	-0.4627	-0.9688	0.5039	0.7017	1
POSITIVE_REGULATION_OF_GLYCOGEN_STARCH_SYNTHASE_ACTIVITY	-0.4627	-0.9556	0.5188	0.7129	1
REGULATION_OF_CARDIAC_MUSCLE_TISSUE_DEVELOPMENT	-0.4627	-0.9314	0.5718	0.7271	1
NEGATIVE_REGULATION_OF_PROTEIN_POLYMERIZATION	-0.4625	-1.5632	0.0301	0.2958	1
GOLGI_TO_LYSOSOME_TRANSPORT	-0.4625	-1.1575	0.3096	0.5944	1
REGULATION_OF_GLUCOCORTICOID_BIOSYNTHETIC_PROCESS	-0.4622	-1.0678	0.3768	0.6416	1
REGULATION_OF_ARTERY_MORPHOGENESIS	-0.4622	-1.0399	0.4274	0.6602	1
CHROMATIN_ORGANIZATION_INVOLVED_IN_REGULATION_OF_TRANSCRIPTION	-0.5232	-1.7533	0.002	0.1259	0.989
INTRACILIARY_TRANSPORT	-0.4621	-1.308	0.1928	0.508	1
NEGATIVE_REGULATION_OF_AXON_EXTENSION_INVOLVED_IN_AXON_GUIDANCE	-0.4621	-1.2803	0.191	0.524	1
FIBROBLAST_APOPTOTIC_PROCESS	-0.4619	-1.3635	0.1478	0.4737	1
CORONARY_VASCULATURE_DEVELOPMENT	-0.4619	-1.3355	0.1784	0.4885	1
NEGATIVE_REGULATION_OF_FIBROBLAST_MIGRATION	-0.4618	-1.0641	0.3879	0.644	1
POSITIVE_REGULATION_OF_PHAGOCYTOSIS_ENGULFMENT	-0.4617	-1.1602	0.3119	0.5928	1
PARATHYROID_GLAND_DEVELOPMENT	-0.4617	-1.0261	0.4202	0.667	1
PEPTIDYL_GLUTAMIC_ACID_MODIFICATION	-0.4615	-1.4432	0.0527	0.4151	1
POSITIVE_REGULATION_OF_SECONDARY_METABOLITE_BIOSYNTHETIC_PROCESS	-0.4615	-1.0557	0.3858	0.6532	1
EMBRYONIC_CAMERA_TYPE_EYE_FORMATION	-0.4614	-1.1045	0.3514	0.6247	1
CARDIAC_MUSCLE_CELL_FATE_COMMITMENT	-0.4614	-1.0964	0.3606	0.6283	1
REGULATION_OF_HEART_INDUCTION	-0.4614	-0.9024	0.6022	0.7452	1
CHROMOSOME_ORGANIZATION	-0.5234	-2.0138	0	0.0313	0.314
REGULATION_OF_CYTOPLASMIC_MRNA_PROCESSING_BODY_ASSEMBLY	-0.4611	-1.0444	0.4492	0.6582	1
PHARYNGEAL_SYSTEM_DEVELOPMENT	-0.461	-1.2359	0.244	0.552	1
DEOXYRIBONUCLEOSIDE_MONOPHOSPHATE_METABOLIC_PROCESS	-0.4609	-1.3089	0.1561	0.5071	1
TRANS_SYNAPTIC_SIGNALING_MODULATING_SYNAPTIC_TRANSMISSION	-0.4609	-1.0694	0.3966	0.642	1
MITOCHONDRIAL_RNA_PROCESSING	-0.4608	-1.2244	0.257	0.5592	1
ENDOSOME_TO_LYSOSOME_TRANSPORT_VIA_MULTIVESICULAR_BODY_SORTING_PATHWAY	-0.4607	-0.9895	0.4608	0.6871	1
NUCLEUS_ORGANIZATION	-0.5239	-1.9493	0	0.0385	0.531
NEGATIVE_REGULATION_OF_HORMONE_METABOLIC_PROCESS	-0.4605	-1.0807	0.3903	0.6361	1
RESPONSE_TO_CORTICOTROPIN_RELEASING_HORMONE	-0.4605	-0.8689	0.6479	0.7663	1
POSITIVE_REGULATION_OF_RUFFLE_ASSEMBLY	-0.4604	-1.2083	0.2687	0.5646	1
POSITIVE_REGULATION_OF_SMOOTH_MUSCLE_CELL_APOPTOTIC_PROCESS	-0.4603	-1.2972	0.1663	0.5148	1
REGULATION_OF_TRANSLATIONAL_INITIATION_BY_EIF2_ALPHA_PHOSPHORYLATION	-0.4602	-1.0985	0.3985	0.627	1
THYROID_HORMONE_MEDIATED_SIGNALING_PATHWAY	-0.4601	-0.9987	0.4769	0.6834	1
IMMATURE_B_CELL_DIFFERENTIATION	-0.4599	-1.1599	0.2854	0.5927	1
MUSCLE_CELL_CELLULAR_HOMEOSTASIS	-0.4597	-1.3592	0.1199	0.4764	1
POSTSYNAPTIC_MODULATION_OF_CHEMICAL_SYNAPTIC_TRANSMISSION	-0.4597	-1.2995	0.1719	0.5126	1
REGULATION_OF_POSTSYNAPTIC_NEUROTRANSMITTER_RECEPTOR_ACTIVITY	-0.4596	-1.2085	0.234	0.5649	1
ESTROUS_CYCLE	-0.4596	-1.0135	0.4788	0.6747	1
EPITHELIAL_CELL_MATURATION	-0.4595	-1.1354	0.3177	0.6093	1
NEGATIVE_REGULATION_OF_OSTEOBLAST_PROLIFERATION	-0.4595	-1.1061	0.3179	0.6234	1
NEGATIVE_REGULATION_OF_PROTEIN_LOCALIZATION_TO_NUCLEUS	-0.4594	-1.3749	0.1045	0.464	1
INTEGRIN_ACTIVATION	-0.4593	-1.2043	0.294	0.5668	1
NEURONAL_STEM_CELL_POPULATION_MAINTENANCE	-0.4592	-1.2727	0.182	0.5247	1
PURINE_NUCLEOSIDE_DIPHOSPHATE_CATABOLIC_PROCESS	-0.4591	-0.9906	0.4714	0.6863	1
TRNA_MODIFICATION	-0.459	-1.5006	0.1027	0.3648	1
REGULATION_OF_HEART_RATE_BY_CHEMICAL_SIGNAL	-0.459	-0.9896	0.479	0.687	1
REGULATION_OF_FIBROBLAST_MIGRATION	-0.4589	-1.4886	0.0774	0.3797	1
POSITIVE_REGULATION_OF_EPITHELIAL_CELL_PROLIFERATION_INVOLVED_IN_WOUND_HEALING	-0.4589	-1.1091	0.326	0.6221	1
REGULATION_OF_CELL_CYCLE_PHASE_TRANSITION	-0.5241	-2.0841	0	0.0494	0.142
MITOCHONDRIAL_RNA_MODIFICATION	-0.4588	-1.0427	0.4312	0.6587	1
DNA_CATABOLIC_PROCESS_ENDONUCLEOLYTIC	-0.4587	-1.4317	0.0689	0.4234	1
TRANSCRIPTION_ELONGATION_FROM_RNA_POLYMERASE_I_PROMOTER	-0.4586	-1.424	0.1094	0.43	1
INTEGRIN_BIOSYNTHETIC_PROCESS	-0.4585	-1.0124	0.4407	0.6748	1
POSITIVE_REGULATION_OF_NON_CANONICAL_WNT_SIGNALING_PATHWAY	-0.4584	-1.2778	0.176	0.5239	1
HETEROCHROMATIN_ORGANIZATION	-0.525	-1.6795	0.0115	0.1876	1
MICROTUBULE_POLYMERIZATION_OR_DEPOLYMERIZATION	-0.5258	-1.7939	0	0.1012	0.961
GLYCOSYLCERAMIDE_CATABOLIC_PROCESS	-0.4583	-1.0469	0.3976	0.6562	1
REGULATION_OF_PANCREATIC_JUICE_SECRETION	-0.4582	-0.9441	0.5301	0.7179	1
LABYRINTHINE_LAYER_BLOOD_VESSEL_DEVELOPMENT	-0.458	-1.3405	0.1148	0.4857	1
REGULATION_OF_CELLULAR_RESPONSE_TO_HEAT	-0.4579	-1.5059	0.0675	0.3611	1
HISTONE_H3_DEACETYLATION	-0.4579	-1.2997	0.1865	0.5124	1
POSITIVE_REGULATION_OF_PROTEIN_MONOUBIQUITINATION	-0.4577	-1.0706	0.3872	0.6415	1
BEHAVIORAL_RESPONSE_TO_PAIN	-0.4576	-1.1995	0.235	0.5667	1
CHONDROITIN_SULFATE_BIOSYNTHETIC_PROCESS	-0.4572	-1.2028	0.2792	0.5665	1
EXOCRINE_PANCREAS_DEVELOPMENT	-0.4572	-0.8868	0.6225	0.7558	1
AXONAL_TRANSPORT_OF_MITOCHONDRION	-0.4571	-1.2061	0.2548	0.5664	1
ACTIVATION_OF_CYSTEINE_TYPE_ENDOPEPTIDASE_ACTIVITY	-0.4571	-1.201	0.2681	0.5669	1
POSITIVE_REGULATION_OF_PROTEIN_TARGETING_TO_MEMBRANE	-0.457	-1.3823	0.1116	0.4614	1
DETERMINATION_OF_LIVER_LEFT_RIGHT_ASYMMETRY	-0.457	-0.8574	0.6612	0.7761	1
RESPONSE_TO_GAMMA_RADIATION	-0.5278	-1.7026	0	0.163	0.998
REGULATION_OF_T_CELL_CHEMOTAXIS	-0.4568	-1.1698	0.3033	0.5867	1
ALDOSTERONE_METABOLIC_PROCESS	-0.4567	-1.0897	0.3477	0.6332	1
REGULATION_OF_RECEPTOR_MEDIATED_ENDOCYTOSIS_INVOLVED_IN_CHOLESTEROL_TRANSPORT	-0.4565	-1.006	0.4359	0.6795	1
FEVER_GENERATION	-0.4565	-0.9996	0.4868	0.6826	1
GLYCOSIDE_TRANSPORT	-0.4565	-0.9599	0.5062	0.7096	1
REGULATION_OF_STEM_CELL_DIVISION	-0.4564	-1.0406	0.4512	0.6597	1
SOMATIC_DIVERSIFICATION_OF_IMMUNE_RECEPTORS	-0.5279	-1.76	0.0039	0.1221	0.988
PROTEIN_LOCALIZATION_TO_CYTOSKELETON	-0.5285	-1.6493	0.016	0.2164	1
RESPONSE_TO_PARATHYROID_HORMONE	-0.4561	-1.1649	0.2821	0.5905	1
CERAMIDE_BIOSYNTHETIC_PROCESS	-0.456	-1.5477	0.0223	0.3186	1
VENTRICULAR_SYSTEM_DEVELOPMENT	-0.456	-1.347	0.1299	0.4829	1
CILIUM_ORGANIZATION	-0.4559	-1.566	0.0282	0.2947	1
SNRNA_METABOLIC_PROCESS	-0.5289	-1.6332	0.0275	0.2318	1
TELENCEPHALON_REGIONALIZATION	-0.4558	-1.091	0.3381	0.6323	1
REGULATION_OF_POTASSIUM_ION_EXPORT_ACROSS_PLASMA_MEMBRANE	-0.4555	-1.0577	0.4066	0.6501	1
TOLL_LIKE_RECEPTOR_7_SIGNALING_PATHWAY	-0.4555	-0.982	0.5287	0.6919	1
MACROPHAGE_COLONY_STIMULATING_FACTOR_PRODUCTION	-0.4554	-0.966	0.5132	0.7043	1
SOMATIC_DIVERSIFICATION_OF_IMMUNOGLOBULINS	-0.5292	-1.7545	0.0058	0.1249	0.989
PULMONARY_VALVE_DEVELOPMENT	-0.4552	-1.1331	0.3451	0.6098	1
ENDOCARDIAL_CELL_DIFFERENTIATION	-0.4552	-0.9268	0.5699	0.7298	1
POSITIVE_REGULATION_OF_MRNA_3_END_PROCESSING	-0.4551	-1.1803	0.292	0.5795	1
MODULATION_BY_SYMBIONT_OF_HOST_PROGRAMMED_CELL_DEATH	-0.4548	-1.0783	0.3922	0.637	1
NEGATIVE_REGULATION_OF_MRNA_SPLICING_VIA_SPLICEOSOME	-0.4547	-1.4111	0.1167	0.4403	1
SPERM_EJACULATION	-0.4547	-0.921	0.5741	0.7328	1
MRNA_TRANSCRIPTION_BY_RNA_POLYMERASE_II	-0.4546	-1.1073	0.3582	0.6226	1
PROTEIN_LOCALIZATION_TO_NON_MOTILE_CILIUM	-0.4546	-1.0548	0.4242	0.654	1
NEGATIVE_REGULATION_OF_ACTIN_FILAMENT_DEPOLYMERIZATION	-0.4543	-1.4531	0.0697	0.4107	1
REGULATION_OF_ACTIVIN_RECEPTOR_SIGNALING_PATHWAY	-0.4543	-1.3352	0.1464	0.4882	1
POSITIVE_REGULATION_OF_PROTEIN_ACETYLATION	-0.4542	-1.5941	0.0289	0.2694	1
LABYRINTHINE_LAYER_DEVELOPMENT	-0.4541	-1.4426	0.0952	0.4148	1
DETECTION_OF_VIRUS	-0.4541	-0.9008	0.6031	0.7468	1
STRESS_GRANULE_ASSEMBLY	-0.454	-1.4044	0.1421	0.4474	1
TELOMERE_MAINTENANCE_VIA_TELOMERE_LENGTHENING	-0.5293	-1.8181	0.002	0.0912	0.922
POSITIVE_REGULATION_OF_TELOMERE_MAINTENANCE	-0.5293	-1.7479	0.0077	0.1295	0.992
NUCLEOTIDE_EXCISION_REPAIR_DNA_DAMAGE_RECOGNITION	-0.4537	-1.4872	0.1076	0.3812	1
NEGATIVE_REGULATION_OF_PLATELET_AGGREGATION	-0.4537	-1.0162	0.4545	0.6734	1
HEART_FIELD_SPECIFICATION	-0.4536	-1.2639	0.167	0.5306	1
CELLULAR_RESPONSE_TO_LEUCINE_STARVATION	-0.4536	-1.0102	0.4519	0.6762	1
URETERIC_BUD_ELONGATION	-0.4535	-1.0046	0.4656	0.68	1
CEREBRAL_CORTEX_RADIALLY_ORIENTED_CELL_MIGRATION	-0.4534	-1.3166	0.1294	0.5013	1
REGULATION_OF_TELOMERE_MAINTENANCE_VIA_TELOMERE_LENGTHENING	-0.5301	-1.7	0.008	0.1655	0.998
TYPE_B_PANCREATIC_CELL_APOPTOTIC_PROCESS	-0.4531	-1.1572	0.2901	0.5941	1
POSITIVE_REGULATION_OF_MACROPHAGE_DIFFERENTIATION	-0.4531	-1.0965	0.3571	0.6284	1
REGULATION_OF_CILIUM_ASSEMBLY	-0.453	-1.4659	0.0694	0.398	1
EXTRACELLULAR_TRANSPORT	-0.453	-1.2141	0.2688	0.562	1
REGULATION_OF_NEUTROPHIL_ACTIVATION	-0.453	-0.945	0.5374	0.718	1
CELLULAR_RESPONSE_TO_MINERALOCORTICOID_STIMULUS	-0.453	-0.8797	0.6221	0.7615	1
REGULATION_OF_TRANSPOSITION	-0.4529	-1.2676	0.1992	0.528	1
SPERMATOGENESIS_EXCHANGE_OF_CHROMOSOMAL_PROTEINS	-0.4528	-0.9984	0.4619	0.6831	1
REGULATION_OF_RECEPTOR_LOCALIZATION_TO_SYNAPSE	-0.4526	-1.2173	0.2775	0.5617	1
POSITIVE_REGULATION_OF_INTERLEUKIN_1_ALPHA_PRODUCTION	-0.4526	-0.9137	0.5775	0.7381	1
SALIVARY_GLAND_DEVELOPMENT	-0.4525	-1.2791	0.2065	0.5233	1
TRNA_3_END_PROCESSING	-0.4524	-1.0185	0.4499	0.6719	1
POSITIVE_REGULATION_OF_DNA_BIOSYNTHETIC_PROCESS	-0.5304	-1.7225	0.008	0.1489	0.997
REGULATION_OF_CELL_MATURATION	-0.4523	-1.3754	0.0924	0.4647	1
REGULATION_OF_MRNA_3_END_PROCESSING	-0.4522	-1.4684	0.1027	0.3972	1
DETECTION_OF_CELL_DENSITY	-0.4522	-1.0342	0.4317	0.6634	1
POSITIVE_REGULATION_OF_MESENCHYMAL_STEM_CELL_PROLIFERATION	-0.4522	-0.9393	0.5409	0.7215	1
REGULATION_OF_EPIDERMAL_GROWTH_FACTOR_ACTIVATED_RECEPTOR_ACTIVITY	-0.4521	-1.2814	0.1983	0.5232	1
SYNAPTIC_VESICLE_BUDDING	-0.4521	-1.1236	0.3494	0.6131	1
NEGATIVE_REGULATION_OF_CYCLIN_DEPENDENT_PROTEIN_KINASE_ACTIVITY	-0.452	-1.5196	0.0487	0.3503	1
REGULATION_OF_CHONDROCYTE_DIFFERENTIATION	-0.452	-1.3192	0.1717	0.4991	1
MESODERMAL_CELL_FATE_SPECIFICATION	-0.4519	-1.0938	0.3744	0.631	1
CELLULAR_RESPONSE_TO_UV_A	-0.4519	-1.0801	0.3652	0.6355	1
CELLULAR_RESPONSE_TO_VITAMIN	-0.4518	-1.3201	0.1526	0.4994	1
REGULATION_OF_NEUROTRANSMITTER_RECEPTOR_LOCALIZATION_TO_POSTSYNAPTIC_SPECIALIZATION_MEMBRANE	-0.4518	-1.097	0.3755	0.6287	1
RESPONSE_TO_IONIZING_RADIATION	-0.5321	-1.9214	0	0.0426	0.63
SECRETORY_GRANULE_ORGANIZATION	-0.4517	-1.4245	0.0761	0.4305	1
EMBRYONIC_PLACENTA_MORPHOGENESIS	-0.4517	-1.22	0.2389	0.5608	1
NEGATIVE_REGULATION_OF_CERAMIDE_BIOSYNTHETIC_PROCESS	-0.4516	-1.0516	0.3973	0.6545	1
HEPARAN_SULFATE_PROTEOGLYCAN_BIOSYNTHETIC_PROCESS_ENZYMATIC_MODIFICATION	-0.4515	-0.8832	0.5873	0.7584	1
REGULATION_OF_INTRINSIC_APOPTOTIC_SIGNALING_PATHWAY_IN_RESPONSE_TO_DNA_DAMAGE	-0.4514	-1.5228	0.0524	0.3468	1
LYSOSOMAL_PROTEIN_CATABOLIC_PROCESS	-0.4513	-1.2882	0.1781	0.5194	1
POSITIVE_REGULATION_OF_MRNA_SPLICING_VIA_SPLICEOSOME	-0.4507	-1.532	0.0762	0.3357	1
MITOCHONDRIAL_CALCIUM_ION_TRANSMEMBRANE_TRANSPORT	-0.4507	-1.4638	0.1118	0.3997	1
REGULATION_OF_CHROMATIN_ASSEMBLY	-0.4506	-1.2188	0.2534	0.5612	1
POSITIVE_REGULATION_OF_T_HELPER_1_TYPE_IMMUNE_RESPONSE	-0.4505	-1.0043	0.4861	0.6797	1
GERMINAL_CENTER_B_CELL_DIFFERENTIATION	-0.4504	-0.8912	0.6071	0.7527	1
RIBOSOME_BIOGENESIS	-0.4503	-1.5855	0.0906	0.2761	1
POSITIVE_REGULATION_OF_CARDIOBLAST_DIFFERENTIATION	-0.4503	-0.9626	0.4956	0.7066	1
RIBOSOMAL_SMALL_SUBUNIT_BIOGENESIS	-0.45	-1.4217	0.1604	0.4292	1
POSITIVE_REGULATION_OF_MITOCHONDRIAL_DEPOLARIZATION	-0.45	-1.0557	0.3857	0.6534	1
BLASTOCYST_FORMATION	-0.5326	-1.7937	0.0021	0.101	0.961
REGULATION_OF_GONAD_DEVELOPMENT	-0.4499	-1.1579	0.2873	0.5945	1
NUCLEOTIDE_SUGAR_METABOLIC_PROCESS	-0.4498	-1.4595	0.0743	0.403	1
REGULATION_OF_TOLL_LIKE_RECEPTOR_3_SIGNALING_PATHWAY	-0.4495	-0.9726	0.5098	0.7	1
CELLULAR_SODIUM_ION_HOMEOSTASIS	-0.4492	-1.236	0.2027	0.552	1
SUGAR_MEDIATED_SIGNALING_PATHWAY	-0.4492	-0.9816	0.4928	0.692	1
POSITIVE_REGULATION_OF_MITOTIC_NUCLEAR_DIVISION	-0.4491	-1.493	0.0488	0.3739	1
REGULATION_OF_RETROGRADE_PROTEIN_TRANSPORT_ER_TO_CYTOSOL	-0.4491	-1.2817	0.2107	0.5231	1
RNA_PHOSPHODIESTER_BOND_HYDROLYSIS_EXONUCLEOLYTIC	-0.5333	-1.7397	0	0.1353	0.994
POSITIVE_REGULATION_OF_CYCLIN_DEPENDENT_PROTEIN_KINASE_ACTIVITY	-0.5349	-1.6648	0.0059	0.2018	1
PROTEIN_CATABOLIC_PROCESS_IN_THE_VACUOLE	-0.4483	-1.3691	0.1195	0.4695	1
LACTATE_TRANSMEMBRANE_TRANSPORT	-0.4481	-1.0212	0.4177	0.6708	1
RIBONUCLEOSIDE_MONOPHOSPHATE_BIOSYNTHETIC_PROCESS	-0.448	-1.5099	0.0668	0.3574	1
ESTABLISHMENT_OF_EPITHELIAL_CELL_POLARITY	-0.4478	-1.3695	0.1074	0.4696	1
ENDONUCLEOLYTIC_CLEAVAGE_INVOLVED_IN_RRNA_PROCESSING	-0.4478	-1.0702	0.4068	0.6415	1
MAGNESIUM_ION_HOMEOSTASIS	-0.4478	-1.025	0.4449	0.6677	1
REGULATION_OF_SERINE_TYPE_PEPTIDASE_ACTIVITY	-0.4476	-0.9604	0.4904	0.7091	1
SIGNAL_TRANSDUCTION_IN_RESPONSE_TO_DNA_DAMAGE	-0.5352	-1.8665	0	0.0631	0.813
POSITIVE_REGULATION_OF_MYOBLAST_FUSION	-0.4475	-1.1261	0.3465	0.6122	1
AUTOPHAGY_OF_NUCLEUS	-0.4474	-1.345	0.1524	0.4817	1
NK_T_CELL_ACTIVATION	-0.4473	-0.9731	0.5367	0.6996	1
ESTABLISHMENT_OF_MEIOTIC_SPINDLE_LOCALIZATION	-0.4473	-0.9278	0.5289	0.729	1
EXTRACELLULAR_EXOSOME_ASSEMBLY	-0.4471	-1.1321	0.3051	0.6104	1
MODULATION_OF_AGE_RELATED_BEHAVIORAL_DECLINE	-0.4471	-1.0665	0.4017	0.6425	1
PROTEIN_DEPOLYMERIZATION	-0.447	-1.5685	0.0195	0.2917	1
NEGATIVE_REGULATION_OF_ANOIKIS	-0.447	-1.1937	0.2823	0.5678	1
ATRIAL_SEPTUM_MORPHOGENESIS	-0.4469	-1.1138	0.3433	0.6175	1
NEGATIVE_REGULATION_OF_MUSCLE_ORGAN_DEVELOPMENT	-0.4469	-1.1072	0.3303	0.6225	1
REGULATION_OF_LAMELLIPODIUM_ORGANIZATION	-0.4467	-1.5537	0.0254	0.3094	1
MITOCHONDRION_MORPHOGENESIS	-0.4467	-1.416	0.1006	0.4368	1
POSITIVE_REGULATION_OF_GRANULOCYTE_DIFFERENTIATION	-0.4467	-0.9649	0.5106	0.7054	1
GLOMERULAR_MESANGIAL_CELL_DEVELOPMENT	-0.4467	-0.7872	0.7364	0.8325	1
FILOPODIUM_ASSEMBLY	-0.4466	-1.3469	0.1663	0.4819	1
PROTEIN_LOCALIZATION_TO_ENDOSOME	-0.4466	-1.2895	0.2119	0.518	1
MICROTUBULE_BUNDLE_FORMATION	-0.4465	-1.3802	0.1239	0.4613	1
NEGATIVE_REGULATION_OF_INTRACELLULAR_ESTROGEN_RECEPTOR_SIGNALING_PATHWAY	-0.4465	-1.3017	0.156	0.5114	1
TETRAHYDROFOLATE_BIOSYNTHETIC_PROCESS	-0.4465	-0.9808	0.4881	0.6931	1
REGULATION_OF_GLIAL_CELL_PROLIFERATION	-0.4464	-1.2899	0.1732	0.5185	1
MACROPINOCYTOSIS	-0.4464	-1.069	0.3959	0.6419	1
REGULATION_OF_MRNA_EXPORT_FROM_NUCLEUS	-0.4464	-1.0014	0.4564	0.6816	1
NEGATIVE_REGULATION_OF_KERATINOCYTE_PROLIFERATION	-0.4463	-1.1772	0.237	0.5827	1
REGULATION_OF_SIGNAL_TRANSDUCTION_BY_P53_CLASS_MEDIATOR	-0.536	-1.9669	0	0.0365	0.464
VESICLE_MEDIATED_TRANSPORT_BETWEEN_ENDOSOMAL_COMPARTMENTS	-0.4462	-1.5042	0.0588	0.3629	1
MODULATION_BY_SYMBIONT_OF_HOST_AUTOPHAGY	-0.4462	-1.0519	0.4155	0.6547	1
NUCLEAR_TRANSCRIBED_MRNA_CATABOLIC_PROCESS_EXONUCLEOLYTIC	-0.5364	-1.7643	0.0189	0.1215	0.985
ALDEHYDE_BIOSYNTHETIC_PROCESS	-0.446	-1.2549	0.1686	0.5356	1
CRANIAL_NERVE_FORMATION	-0.446	-1.0086	0.4726	0.6775	1
REGULATION_OF_NEURON_PROJECTION_REGENERATION	-0.4459	-1.2972	0.1862	0.5145	1
REGULATION_OF_SYNAPTIC_VESICLE_ENDOCYTOSIS	-0.4459	-1.1493	0.2996	0.5995	1
CEREBROSPINAL_FLUID_CIRCULATION	-0.4459	-0.8973	0.6024	0.7479	1
B_CELL_ACTIVATION_INVOLVED_IN_IMMUNE_RESPONSE	-0.4458	-1.3834	0.1405	0.4604	1
POSITIVE_REGULATION_OF_MEIOTIC_NUCLEAR_DIVISION	-0.4458	-1.2136	0.2253	0.5623	1
NEGATIVE_REGULATION_OF_INTRINSIC_APOPTOTIC_SIGNALING_PATHWAY_IN_RESPONSE_TO_DNA_DAMAGE	-0.4457	-1.4461	0.0775	0.4152	1
NEGATIVE_REGULATION_OF_T_CELL_RECEPTOR_SIGNALING_PATHWAY	-0.4457	-1.0962	0.3888	0.6285	1
POSITIVE_REGULATION_OF_ORGANELLE_ASSEMBLY	-0.5386	-1.8108	0.0021	0.0957	0.942
REGULATION_OF_EPITHELIAL_CELL_DIFFERENTIATION_INVOLVED_IN_KIDNEY_DEVELOPMENT	-0.4456	-1.1596	0.3017	0.5926	1
POSITIVE_REGULATION_OF_DNA_TEMPLATED_TRANSCRIPTION_ELONGATION	-0.4455	-1.3388	0.1729	0.487	1
AMINO_ACID_ACTIVATION	-0.4455	-1.2621	0.2495	0.5313	1
PML_BODY_ORGANIZATION	-0.4455	-0.986	0.4918	0.6888	1
MITOCHONDRIAL_RNA_METABOLIC_PROCESS	-0.4454	-1.3905	0.161	0.4561	1
POSITIVE_REGULATION_BY_HOST_OF_VIRAL_TRANSCRIPTION	-0.4453	-1.3013	0.1922	0.5116	1
CALMODULIN_DEPENDENT_KINASE_SIGNALING_PATHWAY	-0.4453	-1.0759	0.3787	0.6382	1
ETHANOLAMINE_CONTAINING_COMPOUND_METABOLIC_PROCESS	-0.4453	-1.0298	0.4339	0.6646	1
MULTICELLULAR_ORGANISM_AGING	-0.4452	-1.4619	0.0515	0.3995	1
CEREBELLAR_PURKINJE_CELL_LAYER_DEVELOPMENT	-0.4451	-1.3396	0.1063	0.4862	1
PROTEIN_MATURATION_BY_PROTEIN_FOLDING	-0.445	-1.019	0.4337	0.6723	1
GALACTOLIPID_METABOLIC_PROCESS	-0.4449	-1.0496	0.3996	0.6543	1
NEGATIVE_REGULATION_OF_HISTONE_H4_ACETYLATION	-0.4448	-1.0352	0.4257	0.6636	1
PYRIMIDINE_NUCLEOSIDE_MONOPHOSPHATE_BIOSYNTHETIC_PROCESS	-0.4445	-1.2524	0.1907	0.5387	1
RIBONUCLEOPROTEIN_COMPLEX_BIOGENESIS	-0.4443	-1.6896	0.0553	0.1751	0.999
REGULATION_OF_DNA_BIOSYNTHETIC_PROCESS	-0.4443	-1.6125	0.0122	0.2536	1
POSTSYNAPTIC_NEUROTRANSMITTER_RECEPTOR_INTERNALIZATION	-0.4443	-1.2838	0.1894	0.5219	1
ESTABLISHMENT_OF_CELL_POLARITY	-0.4442	-1.5687	0.0172	0.2923	1
CARDIOBLAST_DIFFERENTIATION	-0.4442	-1.1483	0.3281	0.5993	1
NEGATIVE_REGULATION_OF_MRNA_PROCESSING	-0.4441	-1.5632	0.0395	0.2954	1
REGULATION_OF_DNA_DAMAGE_RESPONSE_SIGNAL_TRANSDUCTION_BY_P53_CLASS_MEDIATOR	-0.4441	-1.2469	0.2594	0.5435	1
NEGATIVE_REGULATION_OF_ADENYLATE_CYCLASE_ACTIVATING_G_PROTEIN_COUPLED_RECEPTOR_SIGNALING_PATHWAY	-0.4441	-1.0343	0.4047	0.6635	1
POSITIVE_REGULATION_OF_EPIDERMAL_CELL_DIFFERENTIATION	-0.444	-1.2326	0.2172	0.5517	1
ENDOTHELIN_RECEPTOR_SIGNALING_PATHWAY	-0.444	-0.9806	0.4919	0.693	1
NUCLEUS_LOCALIZATION	-0.4439	-1.3456	0.1284	0.4821	1
CHEMOKINE_C_X_C_MOTIF_LIGAND_1_PRODUCTION	-0.4438	-0.8971	0.6222	0.7478	1
SIGNAL_TRANSDUCTION_BY_P53_CLASS_MEDIATOR	-0.5387	-2.0343	0	0.0356	0.257
PEPTIDYL_LYSINE_METHYLATION	-0.4437	-1.487	0.0709	0.3803	1
EMBRYONIC_NEUROCRANIUM_MORPHOGENESIS	-0.4437	-1.078	0.4104	0.6364	1
NEGATIVE_REGULATION_OF_SKELETAL_MUSCLE_CELL_DIFFERENTIATION	-0.4437	-0.9335	0.5359	0.7246	1
HAIR_CELL_DIFFERENTIATION	-0.4436	-1.4652	0.0566	0.3981	1
POSITIVE_REGULATION_OF_INTEGRIN_ACTIVATION	-0.4436	-1.0518	0.4185	0.6547	1
MIRNA_CATABOLIC_PROCESS	-0.4436	-0.9758	0.5239	0.6976	1
ENDODERMAL_CELL_DIFFERENTIATION	-0.4434	-1.3836	0.1515	0.4605	1
REGULATION_OF_MYELOID_CELL_APOPTOTIC_PROCESS	-0.4434	-1.2728	0.1816	0.5247	1
RNA_MODIFICATION	-0.4433	-1.6105	0.0394	0.2551	1
MATURATION_OF_SSU_RRNA	-0.4433	-1.3121	0.2119	0.5052	1
ADIPONECTIN_ACTIVATED_SIGNALING_PATHWAY	-0.4433	-1.1454	0.2777	0.6006	1
MEMBRANE_DOCKING	-0.5391	-1.8477	0	0.074	0.86
REGULATION_OF_CYCLIN_DEPENDENT_PROTEIN_KINASE_ACTIVITY	-0.5416	-2.0708	0	0.0334	0.168
PYRIMIDINE_NUCLEOTIDE_BIOSYNTHETIC_PROCESS	-0.4432	-1.3805	0.1376	0.4615	1
NEGATIVE_REGULATION_OF_STRIATED_MUSCLE_CONTRACTION	-0.4432	-0.9629	0.5066	0.7066	1
POSITIVE_REGULATION_OF_SMOOTHENED_SIGNALING_PATHWAY	-0.4431	-1.28	0.1766	0.524	1
POSITIVE_REGULATION_OF_CYTOPLASMIC_TRANSLATION	-0.443	-1.1332	0.3281	0.6103	1
REGULATION_OF_RELAXATION_OF_CARDIAC_MUSCLE	-0.4429	-0.8787	0.6013	0.7613	1
NEGATIVE_REGULATION_OF_TRANSCRIPTION_INITIATION_FROM_RNA_POLYMERASE_II_PROMOTER	-0.4428	-0.9065	0.5732	0.7426	1
CELL_CYCLE_PHASE_TRANSITION	-0.5423	-2.1111	0	0.0788	0.105
ARP2_3_COMPLEX_MEDIATED_ACTIN_NUCLEATION	-0.4427	-1.5255	0.0454	0.344	1
REGULATION_OF_WNT_SIGNALING_PATHWAY_PLANAR_CELL_POLARITY_PATHWAY	-0.4427	-1.1205	0.3408	0.6139	1
GLYCOSPHINGOLIPID_BIOSYNTHETIC_PROCESS	-0.4425	-1.2714	0.1565	0.5254	1
FOLIC_ACID_TRANSPORT	-0.4425	-1.0025	0.454	0.6802	1
POSITIVE_REGULATION_OF_I_KAPPAB_PHOSPHORYLATION	-0.4425	-0.9714	0.5124	0.7003	1
ANOIKIS	-0.5425	-1.7642	0	0.1211	0.985
EPITHELIAL_TUBE_FORMATION	-0.4423	-1.516	0.034	0.3511	1
VIRAL_TRANSLATION	-0.4422	-1.207	0.2739	0.5648	1
CELL_CYCLE_G1_S_PHASE_TRANSITION	-0.5428	-2.0557	0	0.0332	0.204
REGULATION_OF_LAMELLIPODIUM_ASSEMBLY	-0.4421	-1.4931	0.0452	0.3743	1
T_CELL_EXTRAVASATION	-0.4421	-1.0894	0.3955	0.6329	1
POSITIVE_REGULATION_OF_PLASMA_MEMBRANE_BOUNDED_CELL_PROJECTION_ASSEMBLY	-0.442	-1.5453	0.0279	0.3214	1
ENDODERM_DEVELOPMENT	-0.442	-1.504	0.0752	0.3629	1
LENS_FIBER_CELL_DEVELOPMENT	-0.4419	-1.1557	0.3123	0.595	1
CERAMIDE_1_PHOSPHATE_TRANSPORT	-0.4419	-1.0175	0.4277	0.6726	1
POSITIVE_REGULATION_OF_ENDOPLASMIC_RETICULUM_STRESS_INDUCED_INTRINSIC_APOPTOTIC_SIGNALING_PATHWAY	-0.4418	-1.0989	0.3518	0.6269	1
MITOTIC_CELL_CYCLE	-0.544	-2.0936	0	0.0696	0.132
REGULATION_OF_DNA_CATABOLIC_PROCESS	-0.4414	-1.281	0.1429	0.5229	1
GASTRULATION_WITH_MOUTH_FORMING_SECOND	-0.4414	-1.2212	0.1991	0.5601	1
POSITIVE_REGULATION_OF_T_CELL_MIGRATION	-0.4414	-1.2124	0.2815	0.5632	1
CYTOPLASMIC_TRANSLATIONAL_INITIATION	-0.4413	-1.392	0.1627	0.4555	1
PROTEIN_MATURATION_BY_IRON_SULFUR_CLUSTER_TRANSFER	-0.4412	-1.1392	0.3393	0.6052	1
MONOCYTE_AGGREGATION	-0.4412	-0.8103	0.6951	0.8133	1
TUBE_FORMATION	-0.441	-1.5287	0.0318	0.3391	1
PROTEIN_KINASE_C_ACTIVATING_G_PROTEIN_COUPLED_RECEPTOR_SIGNALING_PATHWAY	-0.441	-1.2763	0.1896	0.5243	1
NEGATIVE_REGULATION_OF_PLATELET_DERIVED_GROWTH_FACTOR_RECEPTOR_SIGNALING_PATHWAY	-0.441	-1.1132	0.3409	0.6183	1
ACTIVATION_OF_PHOSPHOLIPASE_D_ACTIVITY	-0.441	-0.9106	0.5783	0.7402	1
NEGATIVE_REGULATION_OF_CELL_MATRIX_ADHESION	-0.4409	-1.3775	0.0927	0.4633	1
CELL_PROLIFERATION_INVOLVED_IN_HEART_MORPHOGENESIS	-0.4408	-1.1846	0.2816	0.5753	1
GLYCOLIPID_BIOSYNTHETIC_PROCESS	-0.4407	-1.5963	0.0066	0.2663	1
POSITIVE_REGULATION_OF_FIBROBLAST_PROLIFERATION	-0.4407	-1.4188	0.0934	0.4331	1
POSITIVE_REGULATION_OF_MIRNA_MEDIATED_INHIBITION_OF_TRANSLATION	-0.4406	-0.9903	0.4881	0.6864	1
REGULATION_OF_GAMMA_DELTA_T_CELL_DIFFERENTIATION	-0.4404	-0.995	0.4829	0.6827	1
MANGANESE_ION_TRANSMEMBRANE_TRANSPORT	-0.4403	-1.1651	0.2661	0.5904	1
RELAXATION_OF_CARDIAC_MUSCLE	-0.4403	-1.1109	0.3689	0.6211	1
PROTEASOME_ASSEMBLY	-0.4401	-1.146	0.3352	0.6005	1
PULMONARY_ARTERY_MORPHOGENESIS	-0.4401	-0.9725	0.4826	0.6999	1
PROTEIN_TARGETING_TO_VACUOLE	-0.44	-1.513	0.0499	0.3545	1
REGULATION_OF_RRNA_PROCESSING	-0.44	-1.0778	0.3786	0.6363	1
TRANSFORMING_GROWTH_FACTOR_BETA_PRODUCTION	-0.4398	-1.3407	0.1598	0.4854	1
ACTIN_FILAMENT_SEVERING	-0.4397	-1.2095	0.2632	0.5641	1
DORSAL_AORTA_DEVELOPMENT	-0.4397	-1.029	0.4165	0.6658	1
MALE_MEIOTIC_NUCLEAR_DIVISION	-0.5459	-1.6237	0.0092	0.2424	1
REGULATION_OF_GTP_BINDING	-0.4396	-1.1708	0.2912	0.5868	1
CARDIOBLAST_PROLIFERATION	-0.4396	-0.9947	0.4581	0.6831	1
CELLULAR_RESPONSE_TO_IONIZING_RADIATION	-0.5465	-1.8783	0	0.0563	0.778
GLYCEROL_3_PHOSPHATE_METABOLIC_PROCESS	-0.4394	-1.0547	0.3967	0.654	1
BARBED_END_ACTIN_FILAMENT_CAPPING	-0.547	-1.6184	0.0295	0.2496	1
MESENCHYMAL_EPITHELIAL_CELL_SIGNALING	-0.4393	-0.9002	0.5938	0.7472	1
HISTONE_H3_K36_TRIMETHYLATION	-0.4393	-0.8701	0.6516	0.7658	1
RETINAL_GANGLION_CELL_AXON_GUIDANCE	-0.4392	-1.22	0.2149	0.561	1
COCHLEA_MORPHOGENESIS	-0.4391	-1.2159	0.2298	0.5618	1
CHONDROCYTE_DEVELOPMENT_INVOLVED_IN_ENDOCHONDRAL_BONE_MORPHOGENESIS	-0.439	-1.0405	0.3953	0.6597	1
PHOSPHORYLATION_OF_RNA_POLYMERASE_II_C_TERMINAL_DOMAIN	-0.4389	-1.1504	0.3169	0.5988	1
REGULATION_OF_MEMBRANE_INVAGINATION	-0.4389	-1.1227	0.3675	0.6138	1
REGULATION_OF_CELLULAR_RESPONSE_TO_OSMOTIC_STRESS	-0.4389	-1.0813	0.3744	0.6362	1
POSITIVE_REGULATION_OF_APOPTOTIC_DNA_FRAGMENTATION	-0.4389	-0.9279	0.5717	0.729	1
CHROMATIN_REMODELING	-0.5477	-1.9337	0	0.0402	0.587
PROTEIN_TRANSPORT_ALONG_MICROTUBULE	-0.4388	-1.3489	0.1526	0.4806	1
EMBRYONIC_CAMERA_TYPE_EYE_MORPHOGENESIS	-0.4386	-1.258	0.203	0.5345	1
CELLULAR_HYPOTONIC_RESPONSE	-0.4386	-0.9983	0.4938	0.6829	1
VASCULAR_ASSOCIATED_SMOOTH_MUSCLE_CELL_DEVELOPMENT	-0.4386	-0.9609	0.5311	0.7084	1
REGULATION_OF_LYMPHOCYTE_CHEMOTAXIS	-0.4385	-1.0912	0.4009	0.6324	1
TONGUE_DEVELOPMENT	-0.4384	-1.1912	0.2814	0.5696	1
NATURAL_KILLER_CELL_DEGRANULATION	-0.4383	-0.9807	0.5071	0.693	1
HEMOGLOBIN_BIOSYNTHETIC_PROCESS	-0.438	-1.1561	0.2761	0.5947	1
GLOMERULAR_MESANGIAL_CELL_DIFFERENTIATION	-0.438	-0.7925	0.6975	0.8288	1
SPONTANEOUS_SYNAPTIC_TRANSMISSION	-0.4379	-1.1329	0.3054	0.6097	1
SOMATIC_RECOMBINATION_OF_IMMUNOGLOBULIN_GENE_SEGMENTS	-0.5485	-1.747	0.004	0.1295	0.992
REGULATION_OF_ANTIBACTERIAL_PEPTIDE_PRODUCTION	-0.4377	-0.8461	0.6752	0.788	1
[truncated: 5,262 more rows]
